# Supplementary material for: Metabolic modelling uncovers the complex interplay between fungal probiotics, poultry microbiomes, and diet
Source: Microbiome. 2024 Dec 20;12:267. doi: 10.1186/s40168-024-01970-2 (PMC11662766; doi:10.1186/s40168-024-01970-2)
Supplement: Supplementary file 2 — Supplementary Material 1: Supplementary Table S1: 90 fungal strains selected based on the available literature. [file 40168_2024_1970_MOESM1_ESM.xlsx]

## Sheet: unique_fungi_species_mtype
organism	mtype	Title	Citation number	Citation
Alternaria alternata	pathogen	How Does Alternaria alternata-Derived Alternariol Affect Our Health?	54	https://www.ingentaconnect.com/content/ben/mroc/2016/00000013/00000006/art00006
Alternaria sp.	pathogen	Optical Characterization of Alternaria spp. Contaminated Wheat Grain and Its Influence in Early Broilers Nutrition on Oxidative Stress	55	Sustainability | Free Full-Text | Optical Characterization of Alternaria spp. Contaminated Wheat Grain and Its Influence in Early Broilers Nutrition on Oxidative Stress (mdpi.com)
Alternaria tenuissima	pathogen	Optical Characterization of Alternaria spp. Contaminated Wheat Grain and Its Influence in Early Broilers Nutrition on Oxidative Stress	55	Sustainability | Free Full-Text | Optical Characterization of Alternaria spp. Contaminated Wheat Grain and Its Influence in Early Broilers Nutrition on Oxidative Stress (mdpi.com)
Apiotrichum porosum	pathogen	Multidrug-resistant Trichosporon species: underestimated fungal pathogens posing imminent threats in clinical settings	56	Multidrug-resistant-Trichosporon-species-underestimated-fungal-pathogens-posing-imminent-threats-in-clinical-settings.pdf (researchgate.net)
Aspergillus aculeatus	pathogen	A new mycoparasite, Aspergillus sp. ASP-4, parasitizes the sclerotia of Sclerotinia sclerotiorum	57	https://www.sciencedirect.com/science/article/pii/S0261219413001932
Aspergillus avenaceus	pathogen	Two new aflatoxin producing species, and an overview of Aspergillus section Flavi	58	Two new aflatoxin producing species, and an overview of Aspergill...: Ingenta Connect
Aspergillus awamori	probiotic	Effects of Feeding Aspergillus Awamori and Aspergillus Niger on Growth Performance and Meat Quality in Broiler Chickens	59	Effects of Feeding <I>Aspergillus Awamori</I> and <I>Aspergillus Niger</I> on Growth Performance and Meat Quality in Broiler Chickens (jst.go.jp)
Aspergillus bertholletiae	pathogen			Could not find any relevant evidence
Aspergillus bombycis	pathogen	Aspergillus bombycis, a new aflatoxigenic species and genetic variation in its sibling species, A. nomius	60	Aspergillus bombycis, a new aflatoxigenic species and genetic variation in its sibling species, A. nomius: Mycologia: Vol 93, No 4 (tandfonline.com)
Aspergillus brasiliensis	pathogen	Evaluation of molecular identification of Aspergillus species causing fungal keratitis	61	Keratitis caused by the recently described new species Aspergillus brasiliensis: two case reports | Journal of Medical Case Reports (springer.com)
Aspergillus caelatus	pathogen	First case of Aspergillus caelatus airway colonization in a Chronic Obstructive Pulmonary Disease patient	62	https://www.sciencedirect.com/science/article/pii/S1201971219300542
Aspergillus campestris	pathogen			Could not find any relevant evidence
Aspergillus candidus	pathogen	Fungal contamination and determination of fumonisins and aflatoxins in commercial feeds intended for ornamental birds in Rio de Janeiro, Brazil	63	Fungal contamination and determination of fumonisins and aflatoxins in commercial feeds intended for ornamental birds in Rio de Janeiro, Brazil | Letters in Applied Microbiology | Oxford Academic (oup.com)
Aspergillus carbonarius	pathogen	Experimental ochratoxicosis in broiler chickens	64	Full article: Experimental ochratoxicosis in broiler chickens (tandfonline.com)
Aspergillus coremiiformis	pathogen			Could not find any relevant evidence
Aspergillus cristatus	pathogen			Could not find any relevant evidence
Aspergillus ellipticus	pathogen	Aspergillosis by cryptic Aspergillus species: A case series and review of the literature	65	Aspergillosis by cryptic Aspergillus species: A case series and review of the literature - ScienceDirect
Aspergillus eucalypticola	pathogen	Prospecting for the incidence of genes involved in ochratoxin and fumonisin biosynthesis in Brazilian strains of Aspergillus niger and Aspergillus welwitschiae	66	Prospecting for the incidence of genes involved in ochratoxin and fumonisin biosynthesis in Brazilian strains of Aspergillus niger and Aspergillus welwitschiae - ScienceDirect
Aspergillus fijiensis	pathogen			Could not find any relevant evidence
Aspergillus flavus	pathogen	Fungal contamination and determination of fumonisins and aflatoxins in commercial feeds intended for ornamental birds in Rio de Janeiro, Brazil	63	Fungal contamination and determination of fumonisins and aflatoxins in commercial feeds intended for ornamental birds in Rio de Janeiro, Brazil | Letters in Applied Microbiology | Oxford Academic (oup.com)
Aspergillus fumigatus	pathogen	Aspergillus fumigatus in Poultry	67	Aspergillus fumigatus in Poultry (hindawi.com)
Aspergillus homomorphus	pathogen			Could not find any relevant evidence
Aspergillus ibericus	probiotic	Solid-State Fermentation of Distiller’s Dried Grains with Solubles Improves Digestibility for European Seabass (Dicentrarchus labrax) Juveniles	68	https://www.mdpi.com/2410-3888/8/2/90
Aspergillus japonicus	probiotic	Use of Aspergillus japonicas culture filtrate as a feed additive in quail breeder’s nutrition	69	https://www.tandfonline.com/doi/full/10.1080/1828051X.2020.1837022
Aspergillus leporis	pathogen			Could not find any relevant evidence
Aspergillus luchuensis	probiotic	Probiotic Potential, Antibacterial, and Antioxidant Capacity of Aspergillus luchuensis YZ-1 Isolated From Liubao Tea	70	https://link.springer.com/article/10.1007/s12602-023-10126-x
Aspergillus niger	probiotic	Effects of Feeding Aspergillus Awamori and Aspergillus Niger on Growth Performance and Meat Quality in Broiler Chickens	59	https://www.jstage.jst.go.jp/article/jpsa/48/3/48_011019/_article/-char/ja/
Aspergillus oryzae	probiotic	Aspergillus oryzae as Probiotic in Poultry - A Review	71	document (psu.edu)
Aspergillus parasiticus	pathogen	Harmful Effects and Control Strategies of Aflatoxin B1 Produced by Aspergillus flavus and Aspergillus parasiticus Strains on Poultry: Review	72	Toxins | Free Full-Text | Harmful Effects and Control Strategies of Aflatoxin B1 Produced by Aspergillus flavus and Aspergillus parasiticus Strains on Poultry: Review (mdpi.com)
Aspergillus phoenicis	pathogen			Could not find any relevant evidence
Aspergillus piperis	pathogen	Pathology and Epidemiology of Fungal Infections in Layer Chicken Flocks	73	Pathology and Epidemiology of Fungal Infections in Layer Chicken Flocks (hindawi.com)
Aspergillus pseudotamarii	pathogen	Aspergillus pseudotamarii, a new aflatoxin producing species in Aspergillus section Flavi	74	Aspergillus pseudotamarii, a new aflatoxin producing species in Aspergillus section Flavi - ScienceDirect
Aspergillus rambellii	pathogen	Taxonomic comparison of three different groups of aflatoxin producers and a new efficient producer of aflatoxin B1, sterigmatocystin and 3-O-methylsterigmatocystin, Aspergillus rambellii sp. nov.	75	Taxonomic comparison of three different groups of aflatoxin producers and a new efficient producer of aflatoxin B1, sterigmatocystin and 3-O-methylsterigmatocystin, Aspergillus rambellii sp. nov. - ScienceDirect
Aspergillus saccharolyticus	pathogen			Could not find any relevant evidence
Aspergillus sclerotiicarbonarius	pathogen			Could not find any relevant evidence
Aspergillus sclerotioniger	pathogen	Producers and Important Dietary Sources of Ochratoxin A and Citrinin	76	Toxins | Free Full-Text | Producers and Important Dietary Sources of Ochratoxin A and Citrinin (mdpi.com)
Aspergillus sergii	pathogen	Taxonomy of Aspergillus section Flavi and their production of aflatoxins, ochratoxins and other mycotoxins	77	Taxonomy of Aspergillus section Flavi and their production of afl...: Ingenta Connect
Aspergillus steynii	pathogen	Producers and Important Dietary Sources of Ochratoxin A and Citrinin	76	Toxins | Free Full-Text | Producers and Important Dietary Sources of Ochratoxin A and Citrinin (mdpi.com)
Aspergillus tamarii	pathogen	Taxonomy of Aspergillus section Flavi and their production of aflatoxins, ochratoxins and other mycotoxins	77	Taxonomy of Aspergillus section Flavi and their production of afl...: Ingenta Connect
Aspergillus terreus	pathogen	Aspergillus terreus}	78	Aspergillus terreus complex: Medical Mycology: Vol 47, No sup1 (tandfonline.com)
Aspergillus thermomutatus	pathogen	Aspergillosis: An Occupational Zoonotic Disease	79	380-391.pdf (uniquescientificpublishers.com)
Aspergillus tubingensis	pathogen	Aspergillus tubingensis : a major filamentous fungus found in the airways of patients with lung diseas	80	Aspergillus tubingensis : a major filamentous fungus found in the airways of patients with lung disease | Medical Mycology | Oxford Academic (oup.com)
Aspergillus turcosus	pathogen			Could not find any relevant evidence
Aspergillus udagawae	pathogen	A case of bronchial aspergillosis caused by Aspergillus udagawae and its mycological features	81	case of bronchial aspergillosis caused by Aspergillus udagawae and its mycological features | Medical Mycology | Oxford Academic (oup.com)
Aspergillus uvarum	pathogen	Aspergillus uvarum sp. nov., an uniseriate black Aspergillus species isolated from grapes in Europe	82	Aspergillus uvarum sp. nov., an uniseriate black Aspergillus species isolated from grapes in Europe | Microbiology Society (microbiologyresearch.org)
Aspergillus vadensis	pathogen			Could not find any relevant evidence
Aspergillus versicolor	pathogen	Fungal contamination and determination of fumonisins and aflatoxins in commercial feeds intended for ornamental birds in Rio de Janeiro, Brazil	63	Fungal contamination and determination of fumonisins and aflatoxins in commercial feeds intended for ornamental birds in Rio de Janeiro, Brazil | Letters in Applied Microbiology | Oxford Academic (oup.com)
Aspergillus violaceofuscus	pathogen			Could not find any relevant evidence
Aspergillus welwitschiae	pathogen			Could not find any relevant evidence
Aspergillus wentii	probiotic	Carcass yield and visceral organs of broiler chickens fed palm kernel meal or Aspergillus wentii TISTR 3075 fermented palm kernel meal	83	Carcass Yield and Visceral Organs of Broiler Chickens Fed Palm Kernel Meal or Aspergillus wentii TISTR 3075 Fermented Palm Kernel Meal | Walailak Journal of Science and Technology (WJST) (wu.ac.th)
Aureobasidium namibiae	probiotic			Could not find any relevant evidence
Aureobasidium subglaciale	probiotic	From Glaciers to Refrigerators: the Population Genomics and Biocontrol Potential of the Black Yeast Aureobasidium subglaciale	84	From Glaciers to Refrigerators: the Population Genomics and Biocontrol Potential of the Black Yeast Aureobasidium subglaciale | Microbiology Spectrum (asm.org)
Candida albicans	pathogen	Virulence and in vitro antifungal susceptibility of Candida albicans and Candida catenulata from laying hens	85	Virulence and in vitro antifungal susceptibility of Candida albicans and Candida catenulata from laying hens | International Microbiology (springer.com)
Candida dubliniensis	pathogen	Opportunistic yeast pathogen Candida spp.: Secreted and membrane-bound virulence factors	86	https://academic.oup.com/mmy/article/59/12/1127/6368339?login=true
Candida parapsilosis	pathogen	Opportunistic yeast pathogen Candida spp.: Secreted and membrane-bound virulence factors	86	https://academic.oup.com/mmy/article/59/12/1127/6368339?login=true
Candida viswanathii	pathogen	The First Case Report of Septic Arthritis and Osteomyelitis of the Knee Caused by Candida viswanathii	87	The First Case Report of Septic Arthritis and Osteomyelitis... : Infectious Diseases in Clinical Practice (lww.com)
Candida orthopsilosis	probiotic	Probiotic properties of yeasts isolated from Brazilian fermented table olives	88	Probiotic properties of yeasts isolated from Brazilian fermented table olives | Journal of Applied Microbiology | Oxford Academic (oup.com)
Cercospora berteroae	pathogen	Cercospora beticola: The intoxicating lifestyle of the leaf spot pathogen of sugar beet	89	Cercospora beticola: The intoxicating lifestyle of the leaf spot pathogen of sugar beet - Rangel - 2020 - Molecular Plant Pathology - Wiley Online Library
Cercospora beticola	pathogen	An in-field heat treatment to reduce Cercospora beticola survival in plant residue and improve Cercospora leaf spot management in sugarbeet	90	Frontiers | An in-field heat treatment to reduce Cercospora beticola survival in plant residue and improve Cercospora leaf spot management in sugarbeet (frontiersin.org)
Clavispora lusitaniae	probiotic	Yeast Microbiota during Sauerkraut Fermentation and Its Characteristics	91	https://www.mdpi.com/1422-0067/21/24/9699
Colletotrichum chlorophyti	pathogen	First report of human infection caused by Colletotrichum chlorophyti occurring in a post-corneal transplant patient with endophthalmitis	92	First report of human infection caused by Colletotrichum chlorophyti occurring in a post-corneal transplant patient with endophthalmitis - ScienceDirect
Colletotrichum gloeosporioides	pathogen	Molecular and physiological characterization of Arabidopsis–Colletotrichum gloeosporioides pathosystem	93	Molecular and physiological characterization of Arabidopsis–Colletotrichum gloeosporioides pathosystem - Gao - 2021 - Plant Pathology - Wiley Online Library
Colletotrichum graminicola	pathogen	Fungal Pathogenesis-Related Cell Wall Biogenesis, with Emphasis on the Maize Anthracnose Fungus Colletotrichum graminicola	94	Plants | Free Full-Text | Fungal Pathogenesis-Related Cell Wall Biogenesis, with Emphasis on the Maize Anthracnose Fungus Colletotrichum graminicola (mdpi.com)
Colletotrichum higginsianum	pathogen	Colletotrichum higginsianum as a Model for Understanding Host–Pathogen Interactions: A Review	95	IJMS | Free Full-Text | Colletotrichum higginsianum as a Model for Understanding Host–Pathogen Interactions: A Review (mdpi.com)
Colletotrichum incanum	pathogen	Colletotrichum incanum sp. nov., a curved-conidial species causing soybean anthracnose in USA	96	Full article: Colletotrichum incanum sp. nov., a curved-conidial species causing soybean anthracnose in USA (tandfonline.com)
Colletotrichum orbiculare	pathogen	Development of the infection strategy of the hemibiotrophic plant pathogen, Colletotrichum orbiculare, and plant immunity	97	Development of the infection strategy of the hemibiotrophic plant pathogen, Colletotrichum orbiculare, and plant immunity - ScienceDirect
Colletotrichum orchidophilum	pathogen	Characterization of Colletotrichum orchidophilum, the agent of black spot disease of vanilla	98	Characterization of Colletotrichum orchidophilum, the agent of black spot disease of vanilla - Charron - 2018 - Journal of Phytopathology - Wiley Online Library
Colletotrichum salicis	pathogen	First Report of Colletotrichum salicis Causing Bitter Rot of Apple in Italy	99	First Report of Colletotrichum salicis Causing Bitter Rot of Apple in Italy | Plant Disease (apsnet.org)
Colletotrichum sidae	pathogen			Could not find any relevant evidence
Colletotrichum simmondsii	pathogen	First report of celery stunt anthracnose caused by Colletotrichum simmondsii in Japan	100	First report of celery stunt anthracnose caused by Colletotrichum simmondsii in Japan | Journal of General Plant Pathology (springer.com)
Colletotrichum sublineola	pathogen	Pathogenic variability of isolates of Colletotrichum sublineola on Sorghum in China	101	Pathogenic variability of isolates of Colletotrichum sublineola on Sorghum in China - ScienceDirect
Colletotrichum tofieldiae	pathogen	A fungal sesquiterpene biosynthesis gene cluster critical for mutualist-pathogen transition in Colletotrichum tofieldiae	102	A fungal sesquiterpene biosynthesis gene cluster critical for mutualist-pathogen transition in Colletotrichum tofieldiae | Nature Communications
Cutaneotrichosporon oleaginosum	pathogen			Could not find any relevant evidence
Cyberlindnera fabianii	probiotic	Novel yeast isolated from broilers’ feedstuff, gut and faeces as aflatoxin B1 adsorbents	103	Novel yeast isolated from broilers’ feedstuff, gut and faeces as aflatoxin B1 adsorbents | Journal of Applied Microbiology | Oxford Academic (oup.com)
Cyberlindnera jadinii	probiotic	Effect of Cyberlindnera jadinii yeast on growth performance, nutrient digestibility, and gut health of broiler chickens from 1 to 34 d of age	104	Effect of Cyberlindnera jadinii yeast on growth performance, nutrient digestibility, and gut health of broiler chickens from 1 to 34 d of age - ScienceDirect
Debaryomyces fabryi	probiotic	Probiotic and nutritional effects of Debaryomyces hansenii on animals	105	Probiotic and nutritional effects of Debaryomyces hansenii on animals | Applied Microbiology and Biotechnology (springer.com)
Debaryomyces_hansenii_CBS767_GCF	probiotic		91	https://www.mdpi.com/1422-0067/21/24/9699
Diaporthe ampelina	pathogen	Development and Validation of a Mechanistic Model That Predicts Infection by Diaporthe ampelina, the Causal Agent of Phomopsis Cane and Leaf Spot of Grapevines	106	Frontiers | Development and Validation of a Mechanistic Model That Predicts Infection by Diaporthe ampelina, the Causal Agent of Phomopsis Cane and Leaf Spot of Grapevines (frontiersin.org)
Epicoccum nigrum	pathogen			Could not find any relevant evidence
Eremothecium cymbalariae	probiotic	The metagenomic composition of water kefir microbiota	107	The metagenomic composition of water kefir microbiota - ScienceDirect
Exidia glandulosa	pathogen			Could not find any relevant evidence
Fusarium ambrosium	pathogen			Could not find any relevant evidence
Fusarium flagelliforme	pathogen			Could not find any relevant evidence
Fusarium langsethiae	pathogen	Fusarium Species and Their Associated Mycotoxins	108	Fusarium Species and Their Associated Mycotoxins | SpringerLink
Fusarium mangiferae	pathogen	Fusarium Species and Their Associated Mycotoxins	108	Fusarium Species and Their Associated Mycotoxins | SpringerLink
Fusarium oxysporum	pathogen	Fusarium Species and Their Associated Mycotoxins	108	Fusarium Species and Their Associated Mycotoxins | SpringerLink
Fusarium proliferatum	pathogen	Fusarium Species and Their Associated Mycotoxins	108	Fusarium Species and Their Associated Mycotoxins | SpringerLink
Fusarium sporotrichioides	pathogen	Fusarium Species and Their Associated Mycotoxins	108	Fusarium Species and Their Associated Mycotoxins | SpringerLink
Hanseniaspora osmophila	probiotic	Saccharomyces cerevisiae and Hanseniaspora osmophila strains as yeast active cultures for potential probiotic applications	109	Saccharomyces cerevisiae and Hanseniaspora osmophila strains as yeast active cultures for potential probiotic applications - Food & Function (RSC Publishing) DOI:10.1039/C9FO00732F
Hyphopichia burtonii	probiotic	Genomic and functional features of yeast species in Korean traditional fermented alcoholic beverage and soybean products	110	Genomic and functional features of yeast species in Korean traditional fermented alcoholic beverage and soybean products | FEMS Yeast Research | Oxford Academic (oup.com)
ICS1	probiotic	The Oleaginous Yeast Metschnikowia pulcherrima Displays Killer Activity against Avian-Derived Pathogenic Bacteria	35	The Oleaginous Yeast Metschnikowia pulcherrima Displays Killer Activity against Avian-Derived Pathogenic Bacteria - PMC (nih.gov)
Kluyveromyces_marxianus_dmku3_1042_gca_001417885	probiotic	Kluyveromyces marxianus as a Probiotic Yeast: A Mini-review	111	Kluyveromyces marxianus as a Probiotic Yeast: A Mini-review: Ingenta Connect
Lachancea_thermotolerans_CBS_6340_GCF	probiotic	Potential Probiotic Yeasts Sourced from Natural Environmental and Spontaneous Processed Foods	112	Foods | Free Full-Text | Potential Probiotic Yeasts Sourced from Natural Environmental and Spontaneous Processed Foods (mdpi.com)
Malassezia restricta	pathogen	Complete Genome Sequence of Malassezia restricta CBS 7877, an Opportunist Pathogen Involved in Dandruff and Seborrheic Dermatitis	113	e01543-18.full.pdf (researchgate.net)
Monascus purpureus	probiotic	Monascus purpureus M-32 improves growth performance, immune response, intestinal morphology, microbiota and disease resistance in Litopenaeus vannamei	114	Monascus purpureus M-32 improves growth performance, immune response, intestinal morphology, microbiota and disease resistance in Litopenaeus vannamei - ScienceDirect
Mucor circinelloides	pathogen	Analysis of a Food-Borne Fungal Pathogen Outbreak: Virulence and Genome of a Mucor circinelloides Isolate from Yogurt	115	Analysis of a Food-Borne Fungal Pathogen Outbreak: Virulence and Genome of a Mucor circinelloides Isolate from Yogurt | mBio (asm.org)
Penicillium antarcticum	pathogen			Could not find any relevant evidence
Penicillium arizonense	pathogen			Could not find any relevant evidence
Penicillium brasilianum	pathogen			Could not find any relevant evidence
Penicillium camemberti	probiotic	Mold-fermented foods: Penicillium spp. as ripening agents in the elaboration of cheese and meat products	116	Mycofactories - Google Books
Penicillium chrysogenum	pathogen	Invasive Pulmonary Mycosis Due to Penicillium chrysogenum	117	Invasive Pulmonary Mycosis Due to Penicillium chrysogenum: A... : Transplantation (lww.com)
Penicillium coprophilum	pathogen	10 - Rationale for a polyphasic approach in the identification of mycotoxigenic fungi	118	Rationale for a polyphasic approach in the identification of mycotoxigenic fungi - ScienceDirect
Penicillium decumbens	pathogen			Could not find any relevant evidence
Penicillium digitatum	pathogen	Production of Toxic Metabolites by Penicillium italicum and P. digitatum Isolated from Citrus Fruits	119	Production of Toxic Metabolites by Penicillium italicum and P. digitatum Isolated from Citrus Fruits - ScienceDirect
Penicillium expansum	pathogen	10 - Rationale for a polyphasic approach in the identification of mycotoxigenic fungi	118	Rationale for a polyphasic approach in the identification of mycotoxigenic fungi - ScienceDirect
Penicillium italicum	pathogen	Production of Toxic Metabolites by Penicillium italicum and P. digitatum Isolated from Citrus Fruits	119	Production of Toxic Metabolites by Penicillium italicum and P. digitatum Isolated from Citrus Fruits - ScienceDirect
Penicillium nordicum	pathogen	10 - Rationale for a polyphasic approach in the identification of mycotoxigenic fungi	118	Rationale for a polyphasic approach in the identification of mycotoxigenic fungi - ScienceDirect
Penicillium polonicum	pathogen	10 - Rationale for a polyphasic approach in the identification of mycotoxigenic fungi	118	Rationale for a polyphasic approach in the identification of mycotoxigenic fungi - ScienceDirect
Penicillium roqueforti	pathogen	10 - Rationale for a polyphasic approach in the identification of mycotoxigenic fungi	118	Rationale for a polyphasic approach in the identification of mycotoxigenic fungi - ScienceDirect
Penicillium rubens	pathogen	Morphological and molecular characterization of Penicillium rubens sp.nov isolated from poultry feed	120	Morphological and molecular characterization of Penicillium rubens sp.nov isolated from poultry feed | Indian Phytopathology (springer.com)
Penicillium steckii	probiotic	Endophytic fungus Penicillium steckii DF33 promoted tanshinones biosynthesis in Salvia miltiorrhiza by regulating the expression of CYP450 genes	121	Endophytic fungus Penicillium steckii DF33 promoted tanshinones biosynthesis in Salvia miltiorrhiza by regulating the expression of CYP450 genes - PubMed (nih.gov)
Penicillium vulpinum	pathogen	The effects of patulin from Penicillium vulpinum on seedling growth, root tip ultrastructure and glutathione content of maize	122	The effects of patulin from Penicillium vulpinum on seedling growth, root tip ultrastructure and glutathione content of maize | European Journal of Plant Pathology (springer.com)
Purpureocillium lilacinum	pathogen	Invasive infections with Purpureocillium lilacinum: clinical characteristics and outcome of 101 cases from FungiScope® and the literature	123	Invasive infections with Purpureocillium lilacinum: clinical characteristics and outcome of 101 cases from FungiScope® and the literature | Journal of Antimicrobial Chemotherapy | Oxford Academic (oup.com)
Rhizopus azygosporus	pathogen	The first case of cutaneous mucormycosis caused by Rhizopus azygosporus	124	first case of cutaneous mucormycosis caused by Rhizopus azygosporus | British Journal of Dermatology | Oxford Academic (oup.com)
Rhizopus delemar	pathogen	Microbe of the month: Rhizopus arrhizus	125	Rhizopus arrhizus: Trends in Microbiology (cell.com)
Rhizopus microsporus	pathogen	Outbreak of Intestinal Infection Due to Rhizopus microsporus	126	Outbreak of Intestinal Infection Due to Rhizopus microsporus | Journal of Clinical Microbiology (asm.org)
Rhodotorula diobovata	probiotic	Rhodotorula spp. in the gut – foe or friend?	127	Rhodotorula spp. in the gut – foe or friend? - PMC (nih.gov)
Rhodotorula sp.	probiotic	Rhodotorula spp. in the gut – foe or friend?	127	Rhodotorula spp. in the gut – foe or friend? - PMC (nih.gov)
Rhodotorula taiwanensis	probiotic	Rhodotorula spp. in the gut – foe or friend?	127	Rhodotorula spp. in the gut – foe or friend? - PMC (nih.gov)
Rhodotorula toruloides	probiotic	Rhodotorula spp. in the gut – foe or friend?	127	Rhodotorula spp. in the gut – foe or friend? - PMC (nih.gov)
Saccharomyces cerevisiae	probiotic	Effect of probiotic (Saccharomyces cerevisiae) on performance of broiler chicks	128	Microsoft Word - conf-1-5e.doc (psu.edu)
Saccharomyces eubayanus	probiotic	Diverse yeasts for diverse fermented beverages and foods	129	Diverse yeasts for diverse fermented beverages and foods - ScienceDirect
Talaromyces marneffei	pathogen	An Overlooked and Underrated Endemic Mycosis—Talaromycosis and the Pathogenic Fungus Talaromyces marneffei	130	An Overlooked and Underrated Endemic Mycosis—Talaromycosis and the Pathogenic Fungus Talaromyces marneffei | Clinical Microbiology Reviews (asm.org)
Talaromyces stipitatus	pathogen	Fruit rot on tomatoes caused by Talaromyces stipitatus newly reported in China	131	Fruit rot on tomatoes caused by Talaromyces stipitatus newly reported in China - ScienceDirect
Torulaspora_delbrueckii	probiotic	Does Torulaspora delbrueckii has some probiotic capabilities? In vitro and in vivo assessment	132	Does Torulaspora delbrueckii has some probiotic capabilities? In vitro and in vivo assessment | Nutrire (springer.com)
Trichoderma arundinaceum	pathogen			Could not find any relevant evidence
Trichoderma asperellum	pathogen			Could not find any relevant evidence
Trichoderma citrinoviride	probiotic	Evaluation ofTrichoderma atroviride and Trichoderma citrinoviride growth profiles and their potentials as biocontrol agent and biofertilizer	133	Evaluation ofTrichoderma atroviride and Trichoderma citrinoviride growth profiles and their potentials as biocontrol agent and biofertilizer (degruyter.com)
Trichoderma guizhouense	pathogen			Could not find any relevant evidence
Trichosporon asahii	probiotic	Identification and in vitro screening of avian yeasts for use as probiotic	134	Identification and in vitro screening of avian yeasts for use as probiotic - ScienceDirect
Wickerhamomyces ciferrii	probiotic	Synbiotic Effects of Fermented Rice on Human Health and Wellness: A Natural Beverage That Boosts Immunity	135	Frontiers | Synbiotic Effects of Fermented Rice on Human Health and Wellness: A Natural Beverage That Boosts Immunity (frontiersin.org)
Wickerhamomyces_anomalus_NRRL_Y-937	probiotic	Synbiotic Effects of Fermented Rice on Human Health and Wellness: A Natural Beverage That Boosts Immunity	135	Frontiers | Synbiotic Effects of Fermented Rice on Human Health and Wellness: A Natural Beverage That Boosts Immunity (frontiersin.org)
