# Supplementary material for: Metabolic modelling uncovers the complex interplay between fungal probiotics, poultry microbiomes, and diet
Source: Microbiome. 2024 Dec 20;12:267. doi: 10.1186/s40168-024-01970-2 (PMC11662766; doi:10.1186/s40168-024-01970-2)
Supplement: Supplementary file 3 — Supplementary Material 2: Supplementary Table S2: A detailed breakdown of digestibility calculations. [file 40168_2024_1970_MOESM2_ESM.xlsx]

## Sheet: Soybean meal
Item	Median (g/kg)	Digestibility	Left over in 1g of feed for biota	Reference
Amino acids (g/16 g N)				[62]
Ala	4.6	82.3	0.0008142
Arg	7.2	93.8	0.0004464
Asx	12	85.6	0.001728
Cys	1.4	77.6	0.0003136
Glx	19.7	90.1	0.0019503
Gly	4.4	No data as it can be produced via uric acid during sample analysis
His	2.9	87.9	0.0003509
Ile	5	90.3	0.000485
Leu	8.1	87.7	0.0009963
Lys	6.4	90.1	0.0006336
Met	1.5	90.8	0.000138
Phe	5.6	90.6	0.0005264
Pro	5.2	87.8	0.0006344
Ser	5.2	86.9	0.0006812
Thr	4.2	84.2	0.0006636
Tyr	3.5	91.4	0.000301
Val	4.9	87.7	0.0006027

## Sheet: Corn
Item	%	Digestibility	left over in 1g of feed	Reference
Arginine	0.34	87.7	0.0004182	137
Histidine	0.22	90	0.00022
Isoleucine	0.24	87.6	0.0002976
Leucine	1.06	92.7	0.0007738
Lysine	0.11	92.9	7.81e-05
Methionine	0.15	91.1	0.0001335
Phenylalanine	0.36	92.4	0.0002736
Threonine	0.26	88.2	0.0003068
Valine	0.38	94.4	0.0002128
Alanine	0.54	90.4	0.0005184
Aspartic acid	0.49	84.2	0.0007742
Cysteine	0.22	85.8	0.0003124
Glutamic acid	1.28	87.1	0.0016512
Glycine	0.28	77.9	0.0006188
Proline	0.71	95.7	0.0003053
Serine	0.36	80.5	0.000702
Tyrosine	0.32	73.6	0.0008448

## Sheet: Ileum production
Ileum production			Reference
Total bile acids	7638	nmol/g ileal digest	140
	58% conjugated
	42% Deconguated	mmol
Chenodeoxycholic acid
Taurochenodeoxycholic acid	3207.96	nmol/gram digesta
Chenodeoxycholic acid	2673.3
Cholic acid	501.817

## Sheet: Production diet
Corn	1g	Reference	Combined diet (Ratio*g)	g/h					Wheat vs Corn diets SFCA production	Corn	Soy bean
Starch	0.01924	141	0.0114158	0.0856183					Corn diet: 70% Corn 26% Soybean	0.567	0.348
Arginine	0.0004182		0.000392467	0.0029435					Wheat diet: 67% Wheat 25% Soybean
Histidine	0.00022		0.000246853	0.0018514
Isoleucine	0.0002976		0.000337519	0.00253139
Leucine	0.0007738		0.000785457	0.00589093
Lysine	7.81e-05		0.000264776	0.00198582
Methionine	0.0001335		0.000123718	0.000927889
Phenylalanine	0.0002736		0.000338318	0.00253739
Threonine	0.0003068		0.000404888	0.00303666
Valine	0.0002128		0.000330397	0.00247798
Alanine	0.0005184		0.000577274	0.00432956
Aspartic acid	0.0007742		0.000438971	0.00329229
Cysteine	0.0003124		0.000286264	0.00214698
Glutamic acid	0.0016512		0.00093623	0.00702173
Glycine	0.0006188		0.00035086	0.00263145
Proline	0.0003053		0.000393876	0.00295407
Serine	0.000702		0.000635092	0.00476319
Tyrosine	0.0008448		0.00058375	0.00437812
Soybean meal Conventional	1g
Starch	0.001456	139
Arginine	0.0004464
Histidine	0.0003509
Isoleucine	0.000485
Leucine	0.0009963
Lysine	0.0006336
Methionine	0.000138
Phenylalanine	0.0005264
Threonine	0.0006636
Valine	0.0006027
Alanine	0.0008142
Aspartic acid	0
Cysteine	0.0003136
Glutamic acid	0
Glycine	0
Proline	0.0006344
Serine	0.0006812
Tyrosine	0.000301

## Sheet: medium
name	MW	C_number	N_number	hmdb	kegg.compound	pubchem.compound	inchi	chebi	sbo	Reaction	metabolite	global_id	flux_west
Starch	1801.56	66	0							EX_starch1200_m	starch1200_m	EX_starch1200(e)	1.18e-05
Arginine	175.209	6	4	HMDB00517	C00062	6322	InChI=1S/C6H14N4O2/c7-4(5(11)12)2-1-3-10-6(8)9/h4H,1-3,7H2,(H,11,12)(H4,8,9,10)/p+1/t4-/m0/s1			EX_arg_L_m	arg_L_m	EX_arg_L(e)	0.015
Hisitidine	155.155	6	3	HMDB00177	C00135	6274	InChI=1S/C6H9N3O2/c7-5(6(10)11)1-4-2-8-3-9-4/h2-3,5H,1,7H2,(H,8,9)(H,10,11)/t5-/m0/s1			EX_his_L_m	his_L_m	EX_his_L(e)	0.015
Isoleucine	131.173	6	1	HMDB00172	C00407	6306	InChI=1S/C6H13NO2/c1-3-4(2)5(7)6(8)9/h4-5H,3,7H2,1-2H3,(H,8,9)/t4-,5-/m0/s1			EX_ile_L_m	ile_L_m	EX_ile_L(e)	0.015
Leucine	131.173	6	1	HMDB00687	C00123	6106	InChI=1S/C6H13NO2/c1-4(2)3-5(7)6(8)9/h4-5H,3,7H2,1-2H3,(H,8,9)/t5-/m0/s1			EX_leu_L_m	leu_L_m	EX_leu_L(e)	0.015
Lysine
Methionine	149.211	5	1	HMDB00696	C00073	6137	InChI=1S/C5H11NO2S/c1-9-3-2-4(6)5(7)8/h4H,2-3,6H2,1H3,(H,7,8)/t4-/m0/s1			EX_met_L_m	met_L_m	EX_met_L(e)	0.018
Tryptophan	204.225	11	2	HMDB00929	C00078	6305	InChI=1S/C11H12N2O2/c12-9(11(14)15)5-7-6-13-10-4-2-1-3-8(7)10/h1-4,6,9,13H,5,12H2,(H,14,15)/t9-/m0/s1			EX_trp_L_m	trp_L_m	EX_trp_L(e)	0.008182
Threonine	119.119	4	1	HMDB00167	C00188	6288	InChI=1S/C4H9NO3/c1-2(6)3(5)4(7)8/h2-3,6H,5H2,1H3,(H,7,8)/t2-,3+/m1/s1			EX_thr_L_m	thr_L_m	EX_thr_L(e)	0.0225
Valine	117.146	5	1	HMDB00883	C00183	6287	InChI=1S/C5H11NO2/c1-3(2)4(6)5(7)8/h3-4H,6H2,1-2H3,(H,7,8)/t4-/m0/s1			EX_val_L_m	val_L_m	EX_val_L(e)	0.018
Indole-3-acetic acid	174.176	10	1	HMDB00197	C00954	802	InChI=1S/C10H9NO2/c12-10(13)5-7-6-11-9-4-2-1-3-8(7)9/h1-4,6,11H,5H2,(H,12,13)/p-1			EX_ind3a_m	ind3ac_m	EX_ind3a(e)
Aspartic acid	132.095	4	1	HMDB00191	C00049	5960	InChI=1S/C4H7NO4/c5-2(4(8)9)1-3(6)7/h2H,1,5H2,(H,6,7)(H,8,9)/p-1/t2-/m0/s1			EX_asp_L_m	asp_L_m	EX_asp_L(e)	0.0225
Cysteine	121.158	3	1	HMDB00574	C00097	5862	InChI=1S/C3H7NO2S/c4-2(1-7)3(5)6/h2,7H,1,4H2,(H,5,6)/t2-/m0/s1			EX_cys_L_m	cys_L_m	EX_cys_L(e)	0.1
Glutamic acid	146.121	5	1	HMDB00148	C00025	33032	InChI=1S/C5H9NO4/c6-3(5(9)10)1-2-4(7)8/h3H,1-2,6H2,(H,7,8)(H,9,10)/p-1/t3-/m0/s1			EX_glu_L_m	glu_L_m	EX_glu_L(e)	0.018
Glycine	75.0666	2	1	HMDB00123	C00037	750	InChI=1S/C2H5NO2/c3-1-2(4)5/h1,3H2,(H,4,5)			EX_gly_m	gly_m	EX_gly(e)	0.045
Proline	115.13	5	1	HMDB00162	C00148	145742	InChI=1S/C5H9NO2/c7-5(8)4-2-1-3-6-4/h4,6H,1-3H2,(H,7,8)/t4-/m0/s1			EX_pro_L_m	pro_L_m	EX_pro_L(e)	0.018
D-aspartic acid	132.095	4	1		C00402	3692		ChEBI:17364	SBO:0000247
Serine	105.093	3	1		C00065	3365		ChEBI:17115	SBO:0000247	EX_ser_L_m	ser_L_m	EX_ser_L(e)	0.1
Calcium	40.078	0	0	HMDB00464	C00076		InChI=1S/Ca/q+2			EX_ca2_m	ca2_m	EX_ca2(e)	0.1
Phosphate	95.9793	0	0	HMDB00973	C00009	1004	InChI=1S/H3O4P/c1-5(2,3)4/h(H3,1,2,3,4)/p-2			EX_pi_m	pi_m	EX_pi(e)	0.1
Starch	0.0856183	0.0475245
Arginine	0.0029435	0.0167999
Histidine	0.0018514	0.0119326
Isoleucine	0.00253139	0.0192981
Leucine	0.00589093	0.0449096
Lysine	0.00198582
Methionine	0.000927889	0.00621862
Phenylalanine	0.00253739	0.0153781
Threonine	0.00303666	0.0254926
Valine	0.00247798	0.0211529
Alanine	0.00432956	0.0485921
Aspartic acid	0.00329229	0.0249237
Cysteine	0.00214698	0.0177204
Glutamic acid	0.00702173	0.0480541
Glycine	0.00263145	0.0228562
Proline	0.00295407	0.0256585
Serine	0.00476319	0.0453237
Tyrosine	0.00437812	0.0241618
