# Supplementary material for: Metabolic modelling uncovers the complex interplay between fungal probiotics, poultry microbiomes, and diet
Source: Microbiome. 2024 Dec 20;12:267. doi: 10.1186/s40168-024-01970-2 (PMC11662766; doi:10.1186/s40168-024-01970-2)
Supplement: Supplementary file 4 — Supplementary Material 3: Supplementary Table S3: The net impact of introduced fungi on the microbiome. [file 40168_2024_1970_MOESM3_ESM.xlsx]

## Sheet: Broiler bacteria labelling
organism	seedid	kingdom	phylum	class	order	family	genus	oxygenstat	metabolism	gram	genes	reactions	metabolites	draftcreator	draftcreated	phenotype	imgid	ncbiid	platform	species	file	taxa_id	id	summary_rank	kbaseid	mtype score	mtype	Citation
	Achromobacter xylosoxidans A8 (762376.5)	Bacteria	Proteobacteria	Betaproteobacteria	Burkholderiales	Alcaligenaceae	Achromobacter	Aerobe	Respiratory	Negative										xylosoxidans	Achromobacter.json	85698	Achromobacter	genus		-1	Commensal/Opportunistic pathogen	149150151
		Bacteria	Proteobacteria	Gammaproteobacteria	Pseudomonadales	Moraxellaceae	Acinetobacter	Aerobe		Negative											Acinetobacter.json		Acinetobacter	genus		-1	Opportunistic pathogen	152153
		Bacteria	Actinobacteria	Actinobacteria	Actinomycetales	Actinomycetaceae	Actinomyces		Saccharolytic, fermentative	Positive											Actinomyces.json		Actinomyces	genus		1	commensal
Aerococcus viridans ATCC 11563	Aerococcus viridans ATCC 11563 (655812.3)	Bacteria	Firmicutes	Bacilli	Lactobacillales	Aerococcaceae	Aerococcus	Facultative anaerobe	Saccharolytic, fermentative	Positive	667	1209	941	Laura Kutt	04/17/16		647000207	655812	Kbase	viridans	Aerococcus.json	1377	Aerococcus	genus	kb|g.2789	0	Pathogen or Probiotic	154, 155
		Bacteria	Proteobacteria	Gammaproteobacteria	Aeromonadales	Aeromonadaceae	Aeromonas	Facultative anaerobe		Negative				Laura Kutt	04/18/16				Kbase		Aeromonas.json		Aeromonas	genus		-2	Pathogen	156
Aggregatibacter aphrophilus NJ8700	Aggregatibacter aphrophilus NJ8700 (634176.4)	Bacteria	Proteobacteria	Gammaproteobacteria	Pasteurellales	Pasteurellaceae	Aggregatibacter	Aerobe	Respiratory	Negative	730	1294	998	Laura Kutt	04/19/16		644736324	634176	Kbase	aphrophilus	Aggregatibacter.json	732	Aggregatibacter	genus	kb|g.2675	-1	Potential pathogen	157
Akkermansia muciniphila ATCC BAA-835	Akkermansia muciniphila ATCC BAA-835 (349741.6)	Bacteria	Verrucomicrobia	Verrucomicrobiae	Verrucomicrobiales	Akkermansiaceae	Akkermansia	Obligate anaerobe	Saccharolytic, fermentative	Negative	643	2274	1275	Eugen Bauer	2014-03-08	4	642555104	349741	Kbase	muciniphila	Akkermansia.json	239935	Akkermansia	genus		1	Potential probiotic	158
		Bacteria	Bacteroidetes	Bacteroidia	Bacteroidales	Rikenellaceae	Alistipes	Obligate anaerobe		Negative											Alistipes.json		Alistipes	genus		0	commensal	159
Alloprevotella tannerae ATCC 51259		Bacteria	Bacteroidetes	Bacteroidia	Bacteroidales	Prevotellaceae	Alloprevotella	Obligate anaerobe	Saccharolytic, fermentative	Negative	809	893	770	Laura Kutt	04/17/16			626522	Kbase	tannerae	Alloprevotella.json	76122	Alloprevotella	genus	kb|g.2651	1	Positive can help degrade fiber	160
		Bacteria	Firmicutes			Peptoniphilaceae	Anaerococcus	Obligate anaerobe		Positive						4			Kbase		Anaerococcus.json		Anaerococcus	genus		0	Commensal
Anaerofustis stercorihominis DSM 17244	Anaerofustis stercorihominis DSM 17244 (445971.6)	Bacteria	Firmicutes	Clostridia	Clostridiales	Eubacteriaceae	Anaerofustis	Obligate anaerobe	Saccharolytic, fermentative	Positive	587	986	847	Eugen Bauer	2014-03-08	1	641736193	445971	ModelSEED	stercorihominis	Anaerofustis.json	214853	Anaerofustis	genus		0	Commensal
		Bacteria	Firmicutes	Clostridia	Clostridiales	Lachnospiraceae	Anaerostipes	Obligate anaerobe		Positive											Anaerostipes.json		Anaerostipes	genus		0	Commensal
Anaerotruncus colihominis DSM 17241	Anaerotruncus colihominis DSM 17241 (445972.6)	Bacteria	Firmicutes	Clostridia	Clostridiales	Ruminococcaceae	Anaerotruncus	Obligate anaerobe	Saccharolytic, fermentative	Positive	754	1090	887	Ines Thiele	04/20/12	4	641736271	445972	Kbase	colihominis	Anaerotruncus.json	169435	Anaerotruncus	genus		0	Commensal
		Bacteria	Actinobacteria	Coriobacteriia	Coriobacteriales	Coriobacteriaceae	Atopobium	Obligate anaerobe	Saccharolytic, fermentative	Positive				chenry	04/15/16				Kbase		Atopobium.json		Atopobium	genus		-1	Opportunistic pathogen
		Bacteria	Firmicutes	Bacilli	Bacillales	Bacillaceae	Bacillus			Positive											Bacillus.json		Bacillus	genus		2	Probiotic
		Bacteria	Bacteroidetes	Bacteroidia	Bacteroidales	Bacteroidaceae	Bacteroides		Saccharolytic, fermentative	Negative											Bacteroides.json		Bacteroides	genus		1	Potential probiotic	161
		Bacteria	Actinobacteria	Actinobacteria	Bifidobacteriales	Bifidobacteriaceae	Bifidobacterium		Saccharolytic, fermentative	Positive											Bifidobacterium.json		Bifidobacterium	genus		2	Probiotic	162
Blastococcus massiliensis AP3		Bacteria	Actinobacteria	Actinobacteria	Actinomycetales	Geodermatophilaceae	Blastococcus	Aerobe	Uncharacterized	Positive	805	1324	1048	chenry	04/15/16		2600255077	1211815	ModelSEED	massiliensis	Blastococcus.json	1470358	Blastococcus	genus	kb|g.208017	0	Uncharacterized
		Bacteria	Firmicutes	Clostridia	Clostridiales	Lachnospiraceae	Blautia	Obligate anaerobe		Positive											Blautia.json		Blautia	genus		0	Commensal	163
Brachybacterium paraconglomeratum LC44	Brachybacterium paraconglomeratum LC44 (1064537.3)	Bacteria	Actinobacteria	Actinobacteria	Actinomycetales	Dermabacteraceae	Brachybacterium	Aerobe, microaerophile	Saccharolytic	Positive	909	1413	1061	chenry	04/15/16		2548876523	1064537	ModelSEED	paraconglomeratum	Brachybacterium.json	173362	Brachybacterium	genus	kb|g.23654	0	Commensal
		Bacteria	Proteobacteria	Alphaproteobacteria	Rhizobiales		Bradyrhizobium	Obligate aerobe	Respiratory	Negative				Laura Kutt	04/18/16				Kbase		Bradyrhizobium.json		Bradyrhizobium	genus		0	Commensal
		Bacteria	Firmicutes	Bacilli	Bacillales	Paenibacillaceae	Brevibacillus	Aerobe	Saccharolytic	Variable				Laura Kutt					ModelSEED		Brevibacillus.json		Brevibacillus	genus		1	Probiotic	164
		Bacteria	Actinobacteria	Actinobacteria	Actinomycetales	Brevibacteriaceae	Brevibacterium	Aerobe	Respiratory, non fermentative	Positive				chenry	04/15/16				ModelSEED		Brevibacterium.json		Brevibacterium	genus		0	Commensal
		Bacteria	Proteobacteria	Alphaproteobacteria	Caulobacterales	Caulobacteraceae	Brevundimonas		Respiratory	Negative				Laura Kutt	04/18/16						Brevundimonas.json		Brevundimonas	genus		0	Commensal
Butyricicoccus pullicaecorum 1.2	Butyricicoccus pullicaecorum 1.2 (1203606.4)	Bacteria	Firmicutes	Clostridia	Clostridiales	Clostridiaceae	Butyricicoccus	Facultative anaerobe	Saccharolytic, respiratory or fermentative	Positive	768	1915	1312	Laura Kutt	04/18/16		2537561731	1203606	Kbase	pullicaecorum	Butyricicoccus.json	501571	Butyricicoccus	genus	kb|g.31101	2	Probiotic	165
		Bacteria	Firmicutes	Clostridia	Clostridiales	Lachnospiraceae	Butyrivibrio	Obligate anaerobe		Structurally positive but stains negative				Ines Thiele		1			Kbase		Butyrivibrio.json		Butyrivibrio	genus		1	Potential probiotic	166
		Bacteria	Proteobacteria	Epsilonproteobacteria	Campylobacterales	Campylobacteraceae	Campylobacter			Negative											Campylobacter.json		Campylobacter	genus		-2	Pathogen	167
Cellulosimicrobium cellulans J36		Bacteria	Actinobacteria	Actinobacteria	Actinomycetales	Promicromonosporaceae	Cellulosimicrobium	Facultative anaerobe	Saccharolytic, fermentative	Positive	490	1278	972	chenry	04/15/16		2508501028	935839	ModelSEED	cellulans	Cellulosimicrobium.json	1710	Cellulosimicrobium	genus	kb|g.216424	-1	Opportunistic pathogen	168
Cetobacterium somerae ATCC BAA-47401		Bacteria	Fusobacteria	Fusobacteriia	Fusobacteriales	Fusobacteriaceae	Cetobacterium	Obligate anaerobe	Saccharolytic, fermentative	Negative	845	1323	1029	Laura Kutt	04/18/16		2558860278	1319815	ModelSEED	somerae	Cetobacterium.json	188913	Cetobacterium	genus	kb|g.209858	1	Potential probiotic	169
		Bacteria	Firmicutes	Clostridia	Clostridiales	Clostridiaceae	Clostridium														Clostridium.json		Clostridium	genus		-2	Pathogen	170
		Bacteria	Actinobacteria	Coriobacteriia	Coriobacteriales	Coriobacteriaceae	Collinsella	Obligate anaerobe	Saccharolytic, fermentative	Positive									ModelSEED		Collinsella.json		Collinsella	genus		0	Commensal
Comamonas testosteroni CNB-2	Comamonas testosteroni CNB-2 (688245.4)	Bacteria	Proteobacteria	Betaproteobacteria	Burkholderiales	Comamonadaceae	Comamonas	Facultative anaerobe	Fermentative	Negative	1164	1541	1168					688245	ModelSEED	testosteroni	Comamonas.json	285	Comamonas	genus	kb|g.2973	-1	Opportunistic pathogen	173
		Bacteria	Actinobacteria	Actinobacteria	Actinomycetales	Corynebacteriaceae	Corynebacterium	Facultative anaerobe		Positive				chenry	04/15/16						Corynebacterium.json		Corynebacterium	genus		0	Probiotic/Pathogen	174
Curtobacterium flaccumfaciens UCD-AKU	Curtobacterium flaccumfaciens UCD-AKU (1292022.3)	Bacteria	Actinobacteria	Actinobacteria	Actinomycetales	Microbacteriaceae	Curtobacterium	Obligate aerobe	Saccharolytic	Positive	820	1319	1026	chenry	04/15/16		2547132189	1292022	ModelSEED	flaccumfaciens	Curtobacterium.json	2035	Curtobacterium	genus	kb|g.31863	2	Probiotic	175
Delftia acidovorans SPH-1	Delftia acidovorans SPH-1 (398578.3)	Bacteria	Proteobacteria	Betaproteobacteria	Burkholderiales	Comamonadaceae	Delftia	Facultative anaerobe	Fermentative	Negative	1319	1692	1214	Laura Kutt	04/18/16		641228489	398578	ModelSEED	acidovorans	Delftia.json	80866	Delftia	genus	kb|g.1274	0	Commensal	176
		Bacteria	Firmicutes	Negativicutes	Veillonellales	Veillonellaceae	Dialister	Obligate anaerobe	Fermentative	Negative				Laura Kutt	04/18/16				ModelSEED		Dialister.json		Dialister	genus		0	Commensal
Dietzia cinnamea P4		Bacteria	Actinobacteria	Actinobacteria	Actinomycetales	Dietziaceae	Dietzia	Obligate aerobe	Saccharolytic	Positive	764	1300	1032	chenry	04/15/16		649989929	910954	ModelSEED	cinnamea	Dietzia.json	321318	Dietzia	genus	kb|g.28335	2	Probiotic	177
		Bacteria	Firmicutes	Clostridia	Clostridiales	Lachnospiraceae	Dorea	Obligate anaerobe	Saccharolytic, fermentative	Positive									ModelSEED		Dorea.json		Dorea	genus	kb|g.1356	2	Probiotic	178
		Bacteria	Bacteroidetes	Cytophagia	Cytophagales	Cytophagaceae	Dyadobacter	Aerobe	Saccharolytic, fermentative	Negative									ModelSEED		Dyadobacter.json		Dyadobacter	genus		0	Commensal
		Bacteria	Firmicutes	Bacilli	Lactobacillales	Enterococcaceae	Enterococcus	Facultative anaerobe	Saccharolytic, fermentative	Positive											Enterococcus.json		Enterococcus	genus		2	Probiotic
		Bacteria	Firmicutes	Erysipelotrichia	Erysipelotrichales	Erysipelotrichaceae	Erysipelatoclostridium	Obligate anaerobe	Saccharolytic, fermentative												Erysipelatoclostridium.json		Erysipelatoclostridium	genus		2	potentially probiotic	179180
		Bacteria	Firmicutes	Clostridia	Clostridiales		Eubacterium	Obligate anaerobe											Kbase		Eubacterium.json		Eubacterium	genus		0	Commensal
Exiguobacterium aurantiacum DSM 6208		Bacteria	Firmicutes	Bacilli	Bacillales	Bacillales Incertae Sedis XII	Exiguobacterium	Facultative anaerobe	Saccharolytic, non-fermentative	Positive	766	1353	1044	Laura Kutt	04/17/16		2562617001	1397694	Kbase	aurantiacum	Exiguobacterium.json	33987	Exiguobacterium	genus	kb|g.241173	2	Probiotic
		Bacteria	Firmicutes	Clostridia	Clostridiales	Ruminococcaceae	Faecalibacterium		Saccharolytic, fermentative, acetate converted to butyrate	Structurally positive but stains negative									Kbase		Faecalibacterium.json		Faecalibacterium	genus		0	Commensal
Eubacterium cylindroides T2-87	Eubacterium cylindroides T2-87 (717960.3)	Bacteria	Firmicutes	Erysipelotrichia	Erysipelotrichales	Erysipelotrichaceae	Faecalitalea	Obligate anaerobe	Saccharolytic, fermentative	Positive	463	994	778	chenry	2014-10-09		650377935	717960	Kbase	cylindroides	Faecalitalea.json	39483	Faecalitalea	genus	kb|g.3100	0	Commensal
Finegoldia magna ATCC 29328	Finegoldia magna ATCC 29328 (334413.6)	Bacteria	Firmicutes	Tissierellia	Tissierellales	Peptoniphilaceae	Finegoldia	Obligate anaerobe	Asaccharolytic, peptone and amino acid converted to acetate	Positive	453	900	730	Laura Kutt	04/18/16		641522627	334413	Kbase	magna	Finegoldia.json	1260	Finegoldia	genus	kb|g.927	2	Probiotic
Flavonifractor plautii ATCC 29863		Bacteria	Firmicutes	Clostridia	Clostridiales	Ruminococcaceae	Flavonifractor	Facultative anaerobe	Saccharolytic, respiratory or fermentative	Positive	744	1207	970	Laura Kutt	04/18/16		2513237287	411475	Kbase	plautii	Flavonifractor.json	292800	Flavonifractor	genus	kb|g.26645	2	Probiotic
		Bacteria	Fusobacteria	Fusobacteriia	Fusobacteriales	Fusobacteriaceae	Fusobacterium			Negative											Fusobacterium.json		Fusobacterium	genus		-1	Potentially pathogenic	181
		Bacteria	Firmicutes	Bacilli	Bacillales	Bacillales Incertae Sedis XI	Gemella	Facultative anaerobe	Saccharolytic, fermentative	Positive				Laura Kutt			645058834				Gemella.json		Gemella	genus		2	Probiotic
		Bacteria	Actinobacteria	Actinobacteria		Gordoniaceae	Gordonia	Obligate aerobe	Saccharolytic	Positive											Gordonia.json		Gordonia	genus		2	Probiotic
Gordonibacter pamelaeae 7-10-1-bT, DSM 19378	Gordonibacter pamelaeae 7-10-1-b (657308.3)	Bacteria	Actinobacteria	Coriobacteriia	Eggerthellales	Eggerthellaceae	Gordonibacter	Nanaerobe	Few carbon sources used, fermentation capabilities undescribed	Positive	622	958	795	Ines Thiele	04/20/12	5	650377943	471189	Kbase	pamelaeae	Gordonibacter.json	471189	Gordonibacter	genus		0	Commensal
		Bacteria	Proteobacteria	Gammaproteobacteria	Pasteurellales	Pasteurellaceae	Haemophilus			Negative				Laura Kutt					ModelSEED		Haemophilus.json		Haemophilus	genus		0	Commensal
Holdemania filiformis VPI J1-31B-1, DSM 12042	Holdemania filiformis DSM 12042 (545696.5)	Bacteria	Firmicutes	Erysipelotrichia	Erysipelotrichales	Erysipelotrichaceae	Holdemania	Obligate anaerobe	Saccharolytic, fermentative	Positive	721	1744	1113	Ines Thiele	2012-06-09	3	643886103	61171	ModelSEED	filiformis	Holdemania.json	61171	Holdemania	genus		0	Commensal
		Bacteria	Actinobacteria	Actinobacteria	Actinomycetales	Micrococcaceae	Kocuria	Obligate aerobe		Positive				chenry	04/15/16						Kocuria.json		Kocuria	genus		0	Commensal
		Bacteria	Firmicutes	Clostridia	Clostridiales	Lachnospiraceae	Lachnoclostridium												ModelSEED		Lachnoclostridium.json		Lachnoclostridium	genus		2	Probiotic	182
Lachnospira multipara ATCC 19207		Bacteria	Firmicutes	Clostridia	Clostridiales	Lachnospiraceae	Lachnospira	Obligate anaerobe	Saccharolytic, fermentative	Positive	554	1163	931	Laura Kutt	04/19/16			1282887	Kbase	multipara	Lachnospira.json	28051	Lachnospira	genus	kb|g.209041	2	Probiotic
		Bacteria	Firmicutes	Bacilli	Lactobacillales	Lactobacillaceae	Lactobacillus	Facultative anaerobe		Positive											Lactobacillus.json		Lactobacillus	genus		2	Probiotic
		Bacteria	Firmicutes	Bacilli	Lactobacillales	Streptococcaceae	Lactococcus	Facultative anaerobe	Saccharolytic, respiratory or fermentative	Positive				Laura Kutt	04/18/16				Kbase		Lactococcus.json		Lactococcus	genus		-2	Pathogen
Lautropia mirabilis ATCC 51599	Lautropia mirabilis ATCC 51599 (887898.3)	Bacteria	Proteobacteria	Betaproteobacteria	Burkholderiales	Burkholderiaceae	Lautropia	Facultative anaerobe	Non-fermentative, asaccharolytic	Negative	784	1297	1025	Laura Kutt	04/18/16			887898	Kbase	mirabilis	Lautropia.json	47671	Lautropia	genus	kb|g.3587	-1	Potentially pathogenic
		Bacteria	Firmicutes	Bacilli	Lactobacillales	Leuconostocaceae	Leuconostoc	Facultative anaerobe													Leuconostoc.json		Leuconostoc	genus		2	Probiotic	183
Marvinbryantia formatexigens I-52, DSM 14469	Bryantella formatexigens DSM 14469 (478749.5)	Bacteria	Firmicutes	Clostridia	Clostridiales	Lachnospiraceae	Marvinbryantia	Obligate anaerobe	Saccharolytic, fermentative, hydrogen used as energy source	Positive	798	1996	1258	Ines Thiele	04/20/12	1	2562617090	168384	Kbase	formatexigens	Marvinbryantia.json	168384	Marvinbryantia	genus		0	Commensal
		Bacteria	Firmicutes	Negativicutes	Selenomonadales		Megamonas	Obligate anaerobe	Saccharolytic, fermentative	Negative											Megamonas.json		Megamonas	genus	kb|g.27486	1	Potentially probiotic	184
Megasphaera elsdenii DSM 20460		Bacteria	Firmicutes	Negativicutes	Selenomonadales	Veillonellaceae	Megasphaera	Obligate anaerobe	Saccharolytic, fermentative, lactate fermented to propionate	Negative	649	1206	947	chenry	2014-10-09		2511231071	1064535	ModelSEED	elsdenii	Megasphaera.json	907	Megasphaera	genus		0	Commensal
Mesorhizobium loti MAFF303099	Mesorhizobium loti MAFF303099 (266835.9)	Bacteria	Proteobacteria	Alphaproteobacteria	Rhizobiales	Phyllobacteriaceae	Mesorhizobium	Aerobe	Respiratory	Negative	1440	1680	1212					266835	ModelSEED	loti	Mesorhizobium.json	381	Mesorhizobium	genus	kb|g.571	0	Comensal
		Archaea	Euryarchaeota	Methanobacteria	Methanobacteriales	Methanobacteriaceae	Methanobrevibacter	Obligate anaerobe		Positive									Kbase		Methanobrevibacter.json		Methanobrevibacter	genus	kb|g.224117	-1	Potentially pathogenic	185
Methanomassiliicoccus luminyensis B10		Archaea	Euryarchaeota	Thermoplasmata	Methanomassiliicoccales	Methanomassiliicoccaceae	Methanomassiliicoccus	Obligate anaerobe	Utilizes methanol	Positive	493	1001	831	Laura Kutt	04/19/16		2518645582	1175296	Kbase	luminyensis	Methanomassiliicoccus.json	1080712	Methanomassiliicoccus	genus	kb|g.223963	0	Commensal
Methanosphaera stadtmanae DSM 3091	Methanosphaera stadtmanae DSM 3091 (339860.6)	Archaea	Euryarchaeota	Methanobacteria	Methanobacteriales	Methanobacteriaceae	Methanosphaera	Obligate anaerobe	Uses methanol and hydrogen as energy sources and carbon dioxide and acetate as carbon sources	Positive	329	823	716	chenry	2014-10-09		637000163	339860	Kbase	stadtmanae	Methanosphaera.json	2317	Methanosphaera	genus		0	Commensal
		Bacteria	Proteobacteria	Alphaproteobacteria	Rhizobiales	Methylobacteriaceae	Methylobacterium	Aerobe	Respiratory	Negative				Laura Kutt	04/18/16						Methylobacterium.json		Methylobacterium	genus		0	Commensal
	Methyloversatilis universalis FAM5 (1000565.3)	Bacteria	Proteobacteria	Betaproteobacteria	Rhodocyclales	Rhodocyclaceae	Methyloversatilis	Anaerobe	Fermentative	Negative				Laura Kutt						universalis	Methyloversatilis.json	378211	Methyloversatilis	genus		-2	Pathogen
		Bacteria	Actinobacteria	Actinobacteria		Microbacteriaceae	Microbacterium			Positive				chenry	04/15/16				ModelSEED		Microbacterium.json		Microbacterium	genus		2	Probiotic
Micrococcus luteus NCTC 2665	Micrococcus luteus NCTC 2665 (465515.4)	Bacteria	Actinobacteria	Actinobacteria	Actinomycetales	Micrococcaceae	Micrococcus	Obligate aerobe	Saccharolytic, respiratory	Positive	686	1194	951	chenry	04/15/16		644736390	465515	Kbase	luteus	Micrococcus.json	1270	Micrococcus	genus	kb|g.1629	-1	Opportunistic pathogen
		Bacteria	Actinobacteria	Actinobacteria	Actinomycetales	Mycobacteriaceae	Mycobacterium	Microaerophile		Positive				chenry	04/15/16				Kbase		Mycobacterium.json		Mycobacterium	genus		1	Probiotic
		Bacteria	Proteobacteria	Betaproteobacteria	Neisseriales	Neisseriaceae	Neisseria			Negative				Laura Kutt	04/18/16						Neisseria.json		Neisseria	genus		-1	Potentially pathogenic	186
Nevskia ramosa DSM 11499		Bacteria	Proteobacteria	Gammaproteobacteria	Xanthomonadales	Sinobacteraceae	Nevskia	Anaerobe	Fermentative	Negative	898	1430	1099	Laura Kutt	04/19/16		2523231050	1122603	ModelSEED	ramosa	Nevskia.json	64002	Nevskia	genus	kb|g.207204	0	Commensal
		Bacteria	Actinobacteria	Coriobacteriia	Coriobacteriales	Coriobacteriaceae	Olsenella	Obligate anaerobe	Saccharolytic, fermentative	Positive				chenry	04/15/16				ModelSEED		Olsenella.json		Olsenella	genus		2	Probiotic
		Bacteria	Firmicutes	Bacilli	Bacillales	Paenibacillaceae	Paenibacillus							Laura Kutt	04/18/16						Paenibacillus.json		Paenibacillus	genus		2	Probiotic
Clostridium sordellii ATCC 9714		Bacteria	Firmicutes	Clostridia	Clostridiales	Peptostreptococcaceae	Paeniclostridium	Obligate anaerobe	Saccharolytic, fermentative	Positive	1303	1274	994	Laura Kutt	04/18/16		2563367177	1292036	ModelSEED	sordellii	Paeniclostridium.json	1505	Paeniclostridium	genus	kb|g.209151	2	Probiotic	187
Paracoccus yeei ATCC BAA-599		Bacteria	Proteobacteria	Alphaproteobacteria	Rhodobacterales	Rhodobacteraceae	Paracoccus	Aerobe	Respiratory	Negative	1140	1525	1140	Laura Kutt	04/19/16			1446473	Kbase	yeei	Paracoccus.json	147645	Paracoccus	genus	kb|g.242186	-2	Pathogen
Parasutterella excrementihominis YIT 11859	Parasutterella excrementihominis YIT 11859 (762966.3)	Bacteria	Proteobacteria	Betaproteobacteria	Burkholderiales	Suterellaceae	Parasutterella	Facultative anaerobe	Fermentative, respiratory	Negative	651	1080	912	Laura Kutt	04/19/16		651324084	762966	ModelSEED	excrementihominis	Parasutterella.json	487175	Parasutterella	genus	kb|g.3277	0	Commensal	188
		Bacteria	Firmicutes	Bacilli	Lactobacillales	Lactobacillaceae	Pediococcus			Positive									ModelSEED		Pediococcus.json		Pediococcus	genus		0	Commensal
		Bacteria	Firmicutes	Tissierellia	Tissierellales	Peptoniphilaceae	Peptoniphilus	Obligate anaerobe		Positive				Laura Kutt	04/18/16						Peptoniphilus.json		Peptoniphilus	genus		2	Probiotic
		Bacteria	Firmicutes	Clostridia	Clostridiales	Peptostreptococcaceae	Peptostreptococcus	Obligate anaerobe	Saccharolytic, fermentative	Positive				Laura Kutt	04/18/16						Peptostreptococcus.json		Peptostreptococcus	genus		2	Probiotic
		Bacteria	Bacteroidetes	Bacteroidia	Bacteroidales	Porphyromonadaceae	Porphyromonas	Obligate anaerobe		Negative											Porphyromonas.json		Porphyromonas	genus		-1	Potetially pathogenic	189
		Bacteria	Bacteroidetes	Bacteroidia	Bacteroidales	Prevotellaceae	Prevotella	Nanaerobe		Negative											Prevotella.json		Prevotella	genus		1	Potentially probiotic
	Proteus mirabilis ATCC 29906 (525369.4)	Bacteria	Proteobacteria	Gammaproteobacteria	Enterobacteriales	Enterobacteriaceae	Proteus	Facultative anaerobe		Negative									ModelSEED		Proteus.json		Proteus	genus		-1	Potentially pathogenic	190
Pseudoflavonifractor capillosus strain ATCC 29799	Bacteroides capillosus ATCC 29799 (411467.6)	Bacteria	Firmicutes	Clostridia	Clostridiales	unclassified Clostridiales	Pseudoflavonifractor	Obligate anaerobe	Asaccharolytic, some carbohydrates may be weakly fermented	Negative	679	1638	1193	Ines Thiele	04/20/12	3	640963014	411467	Kbase	capillosus	Pseudoflavonifractor.json	106588	Pseudoflavonifractor	genus		0	Commensal
		Bacteria	Proteobacteria	Gammaproteobacteria	Pseudomonadales	Pseudomonadaceae	Pseudomonas	Aerobe		Negative						1					Pseudomonas.json		Pseudomonas	genus		-1	Opportunistic pathogen
		Bacteria	Actinobacteria	Actinobacteria	Actinomycetales	Nocardiaceae	Rhodococcus	Aerobe	Saccharolytic	Positive											Rhodococcus.json		Rhodococcus	genus		2	Probiotic
		Bacteria	Firmicutes	Clostridia	Clostridiales	Lachnospiraceae	Roseburia	Obligate anaerobe	Saccharolytic, fermentative, acetate converted to butyrate	Negative									ModelSEED		Roseburia.json		Roseburia	genus	kb|g.26995	0	Commensal
		Bacteria	Actinobacteria	Actinobacteria	Actinomycetales	Micrococcaceae	Rothia			Positive				chenry	04/15/16				Kbase		Rothia.json		Rothia	genus		2	Probiotic
		Bacteria	Firmicutes	Clostridia	Clostridiales	Ruminococcaceae	Ruminiclostridium														Ruminiclostridium.json	29355	Ruminiclostridium	genus		1	Potentially probiotic	191
		Bacteria	Firmicutes	Clostridia	Clostridiales		Ruminococcus	Obligate anaerobe	Saccharolytic, fermentative												Ruminococcus.json		Ruminococcus	genus		0	Commensal	192
Silanimonas lenta DSM 16282		Bacteria	Proteobacteria	Gammaproteobacteria	Xanthomonadales	Xanthomonadaceae	Silanimonas	Aerobe	Saccharolytic	Negative	613	1218	1011	Laura Kutt	04/19/16			1123253	Kbase	lenta	Silanimonas.json	265429	Silanimonas	genus	kb|g.207277	1	Pathogen
Sphingomonas paucimobilis HER1398		Bacteria	Proteobacteria	Gammaproteobacteria	Sphingomonadales	Sphingomonadaceae	Sphingomonas	Anaerobe	Asaccharolytic	Negative	755	1281	1045					1346330	ModelSEED	paucimobilis	Sphingomonas.json	13689	Sphingomonas	genus	kb|g.210585	1	Potentially probiotic	179
		Bacteria	Firmicutes	Bacilli	Bacillales	Staphylococcaceae	Staphylococcus	Facultative anaerobe	Saccharolytic, respiratory or fermentative	Positive				Laura Kutt							Staphylococcus.json		Staphylococcus	genus		2	Probiotic
	Stenotrophomonas maltophilia D457 (1163399.5)	Bacteria	Proteobacteria	Gammaproteobacteria	Xanthomonadales	Xanthomonadaceae	Stenotrophomonas	Obligate anaerobe	Asaccharolytic	Negative				Laura Kutt	04/19/16				Kbase		Stenotrophomonas.json		Stenotrophomonas	genus		0	Commensal
		Bacteria	Firmicutes				Streptococcus														Streptococcus.json		Streptococcus	genus		0	Commensal	193
Subdoligranulum variabile DSM 15176	Subdoligranulum variabile DSM 15176 (411471.5)	Bacteria	Firmicutes	Clostridia	Clostridiales	Ruminococcaceae	Subdoligranulum	Obligate anaerobe	Saccharolytic, fermentative	Negative	1313	1057	846	Ines Thiele	06/25/12	2	2562617078	411471	ModelSEED	variabile	Subdoligranulum.json	214851	Subdoligranulum	genus		0	Commensal
Tannerella forsythia ATCC 43037	Tannerella forsythia ATCC 43037 (203275.8)	Bacteria	Bacteroidetes	Bacteroidia	Bacteroidales	Porphyromonadaceae	Tannerella	Obligate anaerobe	Asaccharolytic	Negative	585	1053	864	chenry	04/15/16		2512047036	28112	Kbase	forsythia	Tannerella.json	28112	Tannerella	genus	kb|g.26084	0	Commensal
Clostridium nexile DSM 1787	Clostridium nexile DSM 1787 (500632.7)	Bacteria	Firmicutes	Clostridia	Clostridiales	Lachnospiraceae	Tyzzerella	Obligate anaerobe	Saccharolytic, fermentative	Positive	646	2135	1210	Ines Thiele	04/20/12	1	642979369	500632	ModelSEED	nexile	Tyzzerella.json		Tyzzerella	genus		0	Commensal
		Bacteria	Firmicutes				Veillonella	Obligate anaerobe		Negative											Veillonella.json		Veillonella	genus		0	Commensal
		Bacteria	Proteobacteria	Gammaproteobacteria		Vibrionaceae	Vibrio							Laura Kutt							Vibrio.json		Vibrio	genus		1	Potential pathogen	194
Weissella paramesenteroides ATCC 33313	Weissella paramesenteroides ATCC 33313 (585506.3)	Bacteria	Firmicutes	Bacilli	Lactobacillales	Leuconostocaceae	Weissella	Facultative anaerobe	Saccharolytic, respiratory or fermentative	Positive	561	1463	1026	Ines Thiele	06/25/12	3	645058793	585506	Kbase	paramesenteroides	Weissella.json	1249	Weissella	genus		0	Commensal
