# Supplementary material for: Metabolic modelling uncovers the complex interplay between fungal probiotics, poultry microbiomes, and diet
Source: Microbiome. 2024 Dec 20;12:267. doi: 10.1186/s40168-024-01970-2 (PMC11662766; doi:10.1186/s40168-024-01970-2)
Supplement: Supplementary file 5 — Supplementary Material 4. [file 40168_2024_1970_MOESM4_ESM.csv]

metabolite	flux	name	molecular_weight	C_number	N_number	hmdb	kegg.compound	pubchem.compound	inchi	chebi	sbo	reaction	global_id
arg_L	0.016789493	L-argininium(1+)	175.2089	6	4	HMDB00517	C00062	6322	InChI=1S/C6H14N4O2/c7-4(5(11)12)2-1-3-10-6(8)9/h4H,1-3,7H2,(H,11,12)(H4,8,9,10)/p+1/t4-/m0/s1			EX_arg_L_m	EX_arg_L(e)
asp_L	0.024921471	L-aspartate(1-)	132.09474	4	1	HMDB00191	C00049	5960	InChI=1S/C4H7NO4/c5-2(4(8)9)1-3(6)7/h2H,1,5H2,(H,6,7)(H,8,9)/p-1/t2-/m0/s1			EX_asp_L_m	EX_asp_L(e)
ca2	1.621263536	calcium(2+)	40.078	0	0	HMDB00464	C00076		InChI=1S/Ca/q+2			EX_ca2_m	EX_ca2(e)
cl	0.00020024	Chloride	35.453	0	0	HMDB00492	C00698	312	InChI=1S/ClH/h1H/p-1			EX_cl_m	EX_cl(e)
cobalt2	0.00020024	Co2+	58.9332	0	0							EX_cobalt2_m	EX_cobalt2(e)
cu2	0.00020024	Cu2+	63.546	0	0							EX_cu2_m	EX_cu2(e)
cys_L	0.017709773	L-cysteine	121.15818	3	1	HMDB00574	C00097	5862	InChI=1S/C3H7NO2S/c4-2(1-7)3(5)6/h2,7H,1,4H2,(H,5,6)/t2-/m0/s1			EX_cys_L_m	EX_cys_L(e)
fe3	0.000317588	Fe3+	55.845	0	0	HMDB12943	C14819	29936	InChI=1S/Fe/q+3			EX_fe3_m	EX_fe3(e)
glu_L	0.048049859	L-glutamate(1-)	146.12132	5	1	HMDB00148	C00025	33032	InChI=1S/C5H9NO4/c6-3(5(9)10)1-2-4(7)8/h3H,1-2,6H2,(H,7,8)(H,9,10)/p-1/t3-/m0/s1			EX_glu_L_m	EX_glu_L(e)
gly	0.02995328	Glycine	75.0666	2	1	HMDB00123	C00037	750	InChI=1S/C2H5NO2/c3-1-2(4)5/h1,3H2,(H,4,5)			EX_gly_m	EX_gly(e)
h	0.816526364	proton	1.00794	0	0	HMDB01362	C00282	1038	InChI=1S/p+1/i/hH			EX_h_m	EX_h(e)
h2o	10	Water	18.01528	0	0	HMDB02111	C00001	962	InChI=1S/H2O/h1H2			EX_h2o_m	EX_h2o(e)
his_L	0.011923598	L-histidine	155.15456	6	3	HMDB00177	C00135	6274	InChI=1S/C6H9N3O2/c7-5(6(10)11)1-4-2-8-3-9-4/h2-3,5H,1,7H2,(H,8,9)(H,10,11)/t5-/m0/s1			EX_his_L_m	EX_his_L(e)
ile_L	0.019283429	L-isoleucine	131.17292	6	1	HMDB00172	C00407	6306	InChI=1S/C6H13NO2/c1-3-4(2)5(7)6(8)9/h4-5H,3,7H2,1-2H3,(H,8,9)/t4-,5-/m0/s1			EX_ile_L_m	EX_ile_L(e)
k	0.00020024	potassium	39.0983	0	0	HMDB00586	C00238	813	InChI=1S/K/q+1			EX_k_m	EX_k(e)
leu_L	0.034720014	L-leucine	131.17292	6	1	HMDB00687	C00123	6106	InChI=1S/C6H13NO2/c1-4(2)3-5(7)6(8)9/h4-5H,3,7H2,1-2H3,(H,8,9)/t5-/m0/s1			EX_leu_L_m	EX_leu_L(e)
met_L	0.006214817	L-methionine	149.21134	5	1	HMDB00696	C00073	6137	InChI=1S/C5H11NO2S/c1-9-3-2-4(6)5(7)8/h4H,2-3,6H2,1H3,(H,7,8)/t4-/m0/s1			EX_met_L_m	EX_met_L(e)
mg2	0.00020024	magnesium	24.305	0	0							EX_mg2_m	EX_mg2(e)
mn2	0.00020024	Mn2+	54.938049	0	0							EX_mn2_m	EX_mn2(e)
mqn7	0.000158794	Menaquinone 7	648.99916	46	0		C00828	4086				EX_mqn7_m	EX_mqn7(e)
o2	0.49993148	O2	31.9988	0	0	HMDB01377	C00007	977	InChI=1S/O2/c1-2			EX_o2_m	EX_o2(e)
pheme	7.94E-05	Protoheme	614.4714	34	4	HMDB03178	C00032					EX_pheme_m	EX_pheme(e)
pi	0.047218665	hydrogenphosphate	95.979301	0	0	HMDB00973	C00009	1004	InChI=1S/H3O4P/c1-5(2,3)4/h(H3,1,2,3,4)/p-2			EX_pi_m	EX_pi(e)
pro_L	0.025636819	L-proline	115.13046	5	1	HMDB00162	C00148	145742	InChI=1S/C5H9NO2/c7-5(8)4-2-1-3-6-4/h4,6H,1-3H2,(H,7,8)/t4-/m0/s1			EX_pro_L_m	EX_pro_L(e)
ser_L	0.045296911	L-serine	105.09258	3	1	HMDB00187	C00065	5951	InChI=1S/C3H7NO3/c4-2(1-5)3(6)7/h2,5H,1,4H2,(H,6,7)/t2-/m0/s1			EX_ser_L_m	EX_ser_L(e)
so4	0.00020024	sulfate	96.0626	0	0	HMDB01448	C00059	1118	InChI=1S/H2O4S/c1-5(2,3)4/h(H2,1,2,3,4)/p-2			EX_so4_m	EX_so4(e)
thm	7.94E-05	Thiamin	265.35458	12	4	HMDB00235	C00378	1130	InChI=1S/C12H17N4OS/c1-8-11(3-4-17)18-7-16(8)6-10-5-14-9(2)15-12(10)13/h5,7,17H,3-4,6H2,1-2H3,(H2,13,14,15)/q+1			EX_thm_m	EX_thm(e)
thr_L	0.025470793	L-threonine	119.11916	4	1	HMDB00167	C00188	6288	InChI=1S/C4H9NO3/c1-2(6)3(5)4(7)8/h2-3,6H,5H2,1H3,(H,7,8)/t2-,3+/m1/s1			EX_thr_L_m	EX_thr_L(e)
trp_L	0.030962831	L-tryptophan	204.22518	11	2	HMDB00929	C00078	6305	InChI=1S/C11H12N2O2/c12-9(11(14)15)5-7-6-13-10-4-2-1-3-8(7)10/h1-4,6,9,13H,5,12H2,(H,14,15)/t9-/m0/s1			EX_trp_L_m	EX_trp_L(e)
val_L	0.021132876	L-valine	117.14634	5	1	HMDB00883	C00183	6287	InChI=1S/C5H11NO2/c1-3(2)4(6)5(7)8/h3-4H,6H2,1-2H3,(H,7,8)/t4-/m0/s1			EX_val_L_m	EX_val_L(e)
zn2	0.00020024	Zinc	65.409	0	0							EX_zn2_m	EX_zn2(e)
C02528	0.002673	chenodeoxycholate	391.56406	24	0	HMDB00518	C02528	10133				EX_C02528_m	EX_C02528(e)
4abz	0.000238191	4-Aminobenzoate	136.12804	7	1							EX_4abz_m	EX_4abz(e)
4hbz	7.94E-05	4-hydroxybenzoate	137.1128	7	0	HMDB00500	C00156		InChI=1S/C7H6O3/c8-6-3-1-5(2-4-6)7(9)10/h1-4,8H,(H,9,10)/p-1			EX_4hbz_m	EX_4hbz(e)
ala_L	0.00777488	L-alanine	89.09318	3	1	HMDB00161	C00041	5950	InChI=1S/C3H7NO2/c1-2(4)3(5)6/h2H,4H2,1H3,(H,5,6)/t2-/m0/s1			EX_ala_L_m	EX_ala_L(e)
cgly	0.00082339	L-cysteinylglycine	178.2095	5	2	HMDB00078	C01419	439498	InChI=1S/C5H10N2O3S/c6-3(2-11)5(10)7-1-4(8)9/h3,11H,1-2,6H2,(H,7,10)(H,8,9)/t3-/m0/s1			EX_cgly_m	EX_cgly(e)
nac	0.00040048	Nicotinate	122.10146	6	1	HMDB01488	C00253	938				EX_nac_m	EX_nac(e)
glygn2	0.022671641	glycogen, structure 2 (glycogenin-1,6-{7[1,4-Glc], 4[1,4-Glc]})		66	0							EX_glygn2_m	EX_glygn2(e)
12dgr180	0.00042592	1,2-Diacyl-sn-glycerol (dioctadecanoyl, n-C18:0)	625.01774	39	0							EX_12dgr180_m	EX_12dgr180(e)
26dap_M	0.000622527											EX_26dap_M_m	EX_26dap_M(e)
2dmmq8	0.000158794	2-Demethylmenaquinone 8	703.0896	50	0							EX_2dmmq8_m	EX_2dmmq8(e)
ade	0.00158164	Adenine	135.1267	5	5	HMDB00034	C00147	190	InChI=1S/C5H5N5/c6-4-3-5(9-1-7-3)10-2-8-4/h1-2H,(H3,6,7,8,9,10)			EX_ade_m	EX_ade(e)
asn_L	0.0023468	L-asparagine	132.11792	4	2	HMDB00168	C00152	6267	InChI=1S/C4H8N2O3/c5-2(4(8)9)1-3(6)7/h2H,1,5H2,(H2,6,7)(H,8,9)/t2-/m0/s1			EX_asn_L_m	EX_asn_L(e)
cytd	0.00206976	Cytidine	243.21662	9	3	HMDB00089	C00475	6175	InChI=1S/C9H13N3O5/c10-5-1-2-12(9(16)11-5)8-7(15)6(14)4(3-13)17-8/h1-2,4,6-8,13-15H,3H2,(H2,10,11,16)/t4-,6-,7-,8-/m1/s1			EX_cytd_m	EX_cytd(e)
dad_2	0.00016273	2-deoxyadenosine	251.24192	10	5	HMDB00101	C00559	13730	InChI=1S/C10H13N5O3/c11-9-8-10(13-3-12-9)15(4-14-8)7-1-5(17)6(2-16)18-7/h3-7,16-17H,1-2H2,(H2,11,12,13)/t5-,6+,7+/m0/s1			EX_dad_2_m	EX_dad_2(e)
dcyt	0.00206979	Deoxycytidine	227.21722	9	3	HMDB00014	C00881	13711	InChI=1S/C9H13N3O4/c10-7-1-2-12(9(15)11-7)8-3-5(14)6(4-13)16-8/h1-2,5-6,8,13-14H,3-4H2,(H2,10,11,15)/t5-,6+,8+/m0/s1			EX_dcyt_m	EX_dcyt(e)
dgsn	0.00150763	Deoxyguanosine	267.24132	10	5	HMDB00085	C00330	187790	InChI=1S/C10H13N5O4/c11-10-13-8-7(9(18)14-10)12-3-15(8)6-1-4(17)5(2-16)19-6/h3-6,16-17H,1-2H2,(H3,11,13,14,18)/t4-,5+,6+/m0/s1			EX_dgsn_m	EX_dgsn(e)
fe2	0.000317588	Fe2+	55.845	0	0	HMDB00692	C14818	27284	InChI=1S/Fe/q+2			EX_fe2_m	EX_fe2(e)
fol	0.000238191	Folate	440.38952	19	7	HMDB00121	C00504	6037				EX_fol_m	EX_fol(e)
gam	0.00198671	D-Glucosamine	180.17906	6	1	HMDB01514	C00329	439213				EX_gam_m	EX_gam(e)
glyc3p	0.012421545	Glycerol 3-phosphate	170.057841	3	0	HMDB00126	C00093	439162	InChI=1S/C3H9O6P/c4-1-3(5)2-9-10(6,7)8/h3-5H,1-2H2,(H2,6,7,8)/p-2/t3-/m1/s1			EX_glyc3p_m	EX_glyc3p(e)
gua	0.001677415	Guanine	151.1261	5	5	HMDB00132	C00242	764	InChI=1S/C5H5N5O/c6-5-9-3-2(4(11)10-5)7-1-8-3/h1H,(H4,6,7,8,9,10,11)			EX_gua_m	EX_gua(e)
lys_L	0.003302667	L-lysinium(1+)	147.1955	6	2	HMDB00182	C00047	5962	InChI=1S/C6H14N2O2/c7-4-2-1-3-5(8)6(9)10/h5H,1-4,7-8H2,(H,9,10)/p+1/t5-/m0/s1			EX_lys_L_m	EX_lys_L(e)
mqn8	7.94E-05	Menaquinone 8	717.11618	51	0		C00828	4086				EX_mqn8_m	EX_mqn8(e)
phe_L	0.0018056	L-phenylalanine	165.18914	9	1	HMDB00159	C00079	6140	InChI=1S/C9H11NO2/c10-8(9(11)12)6-7-4-2-1-3-5-7/h1-5,8H,6,10H2,(H,11,12)/t8-/m0/s1			EX_phe_L_m	EX_phe_L(e)
pnto_R	0.00040048	(R)-Pantothenate	218.22704	9	1	HMDB00210	C00864	988	InChI=1S/C9H17NO5/c1-9(2,5-11)7(14)8(15)10-4-3-6(12)13/h7,11,14H,3-5H2,1-2H3,(H,10,15)(H,12,13)/p-1			EX_pnto_R_m	EX_pnto_R(e)
pydx	0.00020024	Pyridoxal	167.16196	8	1	HMDB01545	C00250	1050	InChI=1S/C8H9NO3/c1-5-8(12)7(4-11)6(3-10)2-9-5/h2,4,10,12H,3H2,1H3			EX_pydx_m	EX_pydx(e)
q8	7.94E-05	Ubiquinone-8	727.10946	49	0							EX_q8_m	EX_q8(e)
ribflv	0.00040048	Riboflavin	376.3639	17	4	HMDB00244	C00255	493570				EX_ribflv_m	EX_ribflv(e)
sheme	7.94E-05	Siroheme	908.59744	42	4							EX_sheme_m	EX_sheme(e)
spmd	7.94E-05	Spermidine	148.26968	7	3	HMDB01257	C00315	1102	InChI=1S/C7H19N3/c8-4-1-2-6-10-7-3-5-9/h10H,1-9H2/p+3			EX_spmd_m	EX_spmd(e)
sucr	0.048668847	Sucrose	342.29648	12	0	HMDB00258	C00089	5988				EX_sucr_m	EX_sucr(e)
tyr_L	0.0031481	L-tyrosine	181.18854	9	1	HMDB00158	C00082	6057	InChI=1S/C9H11NO3/c10-8(9(12)13)5-6-1-3-7(11)4-2-6/h1-4,8,11H,5,10H2,(H,12,13)/t8-/m0/s1			EX_tyr_L_m	EX_tyr_L(e)
hxan	0.00441741	Hypoxanthine	136.11146	5	4	HMDB00157	C00262	790	InChI=1S/C5H4N4O/c10-5-3-4(7-1-6-3)8-2-9-5/h1-2H,(H2,6,7,8,9,10)			EX_hxan_m	EX_hxan(e)
malt	0.068331087	Maltose	342.29648	12	0	HMDB00163	C00208	439186				EX_malt_m	EX_malt(e)
nmn	0.011602548	NMN	333.211221	11	2	HMDB00229	C00455	14180				EX_nmn_m	EX_nmn(e)
ocdca	0.002254655	octadecanoate (n-C18:0)	283.4693	18	0	HMDB00827	C01530	3033836	InChI=1S/C18H36O2/c1-2-3-4-5-6-7-8-9-10-11-12-13-14-15-16-17-18(19)20/h2-17H2,1H3,(H,19,20)/p-1			EX_ocdca_m	EX_ocdca(e)
orn	0.002467	Ornithine	133.16892	5	2	HMDB00214	C00077	6262	InChI=1S/C5H12N2O2/c6-3-1-2-4(7)5(8)9/h4H,1-3,6-7H2,(H,8,9)/p+1			EX_orn_m	EX_orn(e)
ttdca	0.00150066	tetradecanoate (n-C14:0)	227.36298	14	0	HMDB00806	C06424	11005	InChI=1S/C14H28O2/c1-2-3-4-5-6-7-8-9-10-11-12-13-14(15)16/h2-13H2,1H3,(H,15,16)/p-1			EX_ttdca_m	EX_ttdca(e)
cit	7.94E-05	Citrate	189.0997	6	0	HMDB00094	C00158	311	InChI=1S/C6H8O7/c7-3(8)1-6(13,5(11)12)2-4(9)10/h13H,1-2H2,(H,7,8)(H,9,10)(H,11,12)/p-3			EX_cit_m	EX_cit(e)
glygn5	0.049054445	glycogen, structure 5 (glycogenin-2[1,4-Glc])		12	0							EX_glygn5_m	EX_glygn5(e)
gthrd	3.10E-05	Reduced glutathione	306.31554	10	3	HMDB00125	C00051	124886				EX_gthrd_m	EX_gthrd(e)
ptrc	7.94E-05	Putrescine	90.16736	4	2	HMDB01414	C00134	1045	InChI=1S/C4H12N2/c5-3-1-2-4-6/h1-6H2/p+2			EX_ptrc_m	EX_ptrc(e)
ura	0.00206978	uracil	112.08676	4	2	HMDB00300	C00106	1174	InChI=1S/C4H4N2O2/c7-3-1-2-5-4(8)6-3/h1-2H,(H2,5,6,7,8)			EX_ura_m	EX_ura(e)
MGlcn67	0.017382365	mucin-type O-glycan No 67		78	6							EX_MGlcn67_m	EX_MGlcn67(e)
indole	0.00047202	Indole	117.14788	8	1							EX_indole_m	EX_indole(e)
3mop	0.00085184	3-methyl-2-oxopentanoate	129.13386	6	0	HMDB00491	C03465	47	InChI=1S/C6H10O3/c1-3-4(2)5(7)6(8)9/h4H,3H2,1-2H3,(H,8,9)/p-1			EX_3mop_m	EX_3mop(e)
gln_L	0.009282739	L-glutamine	146.1445	5	2	HMDB00641	C00064	5961	InChI=1S/C5H10N2O3/c6-3(5(9)10)1-2-4(7)8/h3H,1-2,6H2,(H2,7,8)(H,9,10)/t3-/m0/s1			EX_gln_L_m	EX_gln_L(e)
gthox	3.97E-05	Oxidized glutathione	610.6152	20	6	HMDB03337	C00127	65359				EX_gthox_m	EX_gthox(e)
lanost	9.03E-06	lanosterol	426.7174	30	0		C01724	4861		ChEBI:16521	SBO:0000247	EX_lanost_m	EX_lanost(e)
thymd	0.00023192	Thymidine	242.22856	10	2	HMDB00273	C00214	5789	InChI=1S/C10H14N2O5/c1-5-3-12(10(16)11-9(5)15)8-2-6(14)7(4-13)17-8/h3,6-8,13-14H,2,4H2,1H3,(H,11,15,16)/t6-,7+,8+/m0/s1			EX_thymd_m	EX_thymd(e)
tdchola	0.0032	taurochenodeoxycholate	499.7036	26	1	HMDB00951	C05465	387316				EX_tdchola_m	EX_tdchola(e)
csn	0.00293644	cytosine	111.102	4	3	HMDB00630	C00380	597	InChI=1S/C4H5N3O/c5-3-1-2-6-4(8)7-3/h1-2H,(H3,5,6,7,8)			EX_csn_m	EX_csn(e)
ddca	0.00125055	laurate	199.30982	12	0	HMDB00638	C02679	3893	InChI=1S/C12H24O2/c1-2-3-4-5-6-7-8-9-10-11-12(13)14/h2-11H2,1H3,(H,13,14)/p-1			EX_ddca_m	EX_ddca(e)
fru	0.129353176	D-Fructose	180.15588	6	0	HMDB00660	C02336	439709				EX_fru_m	EX_fru(e)
amp	0.001858821	AMP	345.205341	10	5	HMDB00045	C00020	6083				EX_amp_m	EX_amp(e)
inulin	0.001483842	Chicory inulin, 30 monosaccharide units (29 fru, 1 glc) on average	4882.23328	180	0		C03323					EX_inulin_m	EX_inulin(e)
arab_D	0.00075033	D-Arabinose	150.1299	5	0							EX_arab_D_m	EX_arab_D(e)
MGlcn100	0.025926423	mucin-type O-glycan No 100		61	5							EX_MGlcn100_m	EX_MGlcn100(e)
MGlcn175	0.05050752	mucin-type O-glycan No 175		38	4							EX_MGlcn175_m	EX_MGlcn175(e)
adn	0.000994372	Adenosine	267.24132	10	5	HMDB00050	C00212	60961				EX_adn_m	EX_adn(e)
amet	3.10E-05	S-adenosyl-L-methionine zwitterion	399.44532	15	6		C00019	3321		ChEBI:15414	SBO:0000247	EX_amet_m	EX_amet(e)
cmp	0.00174936	CMP(2-)	321.180641	9	3		C00055	3357		ChEBI:17361	SBO:0000247	EX_cmp_m	EX_cmp(e)
coa	6.19E-05											EX_coa_m	EX_coa(e)
datp	0.000320328											EX_datp_m	EX_datp(e)
glyc	0.022508196	Glycerol	92.09382	3	0	HMDB00131	C00116	753	InChI=1S/C3H8O3/c4-1-3(6)2-5/h3-6H,1-2H2			EX_glyc_m	EX_glyc(e)
gtp	0.00159336											EX_gtp_m	EX_gtp(e)
nadp	3.10E-05											EX_nadp_m	EX_nadp(e)
pydxn	3.10E-05	Pyridoxine	169.17784	8	1	HMDB00239	C00314	1054	InChI=1S/C8H11NO3/c1-5-8(12)7(4-11)6(3-10)2-9-5/h2,10-12H,3-4H2,1H3			EX_pydxn_m	EX_pydxn(e)
rib_D	6.19E-05	D-ribose	150.1299	5	0	HMDB00283	C00121	5779				EX_rib_D_m	EX_rib_D(e)
acgam	0.00198671	N-acetyl-D-glucosamine	221.2078	8	1	HMDB00215	C00140	439174	InChI=1S/C8H15NO6/c1-4(12)9-5(2-10)7(14)8(15)6(13)3-11/h2,5-8,11,13-15H,3H2,1H3,(H,9,12)/t5-,6+,7+,8+/m0/s1			EX_acgam_m	EX_acgam(e)
etha	0.00502963	etha[c]	62.09102	2	1	HMDB00149	C00189	700	InChI=1S/C2H7NO/c3-1-2-4/h4H,1-3H2/p+1			EX_etha_m	EX_etha(e)
chtbs	0.00050022	N,N-diacetylchitobiose	424.40032	16	2							EX_chtbs_m	EX_chtbs(e)
mnl	0.007117763	D-Mannitol	182.17176	6	0							EX_mnl_m	EX_mnl(e)
MGlcn66	0.007157843	mucin-type O-glycan No 66		50	4							EX_MGlcn66_m	EX_MGlcn66(e)
cellb	0.047828551	cellobiose	342.29648	12	0							EX_cellb_m	EX_cellb(e)
glc_D	0.007759828	D-glucose	180.15588	6	0	HMDB00122	C00031	5793				EX_glc_D_m	EX_glc_D(e)
cspg_b	2.63E-05											EX_cspg_b_m	EX_cspg_b(e)
acnam	0.00184952	N-acetylneuraminate	308.26192	11	1	HMDB00230	C19910	439197				EX_acnam_m	EX_acnam(e)
for	0.479656233	Formate	45.01744	1	0	HMDB00142	C00058	284	InChI=1S/CH2O2/c2-1-3/h1H,(H,2,3)/p-1			EX_for_m	EX_for(e)
h2	1.012130248	Hydrogen	2.01588	0	0	HMDB01362	C00282	783	InChI=1S/H2/h1H			EX_h2_m	EX_h2(e)
phpyr	0.0018056	keto-phenylpyruvate	163.15008	9	0		C00166	3466		ChEBI:18005	SBO:0000247	EX_phpyr_m	EX_phpyr(e)
pyr	0.024490162	pyruvate	87.05412	3	0	HMDB00243	C00022	1060	InChI=1S/C3H4O3/c1-2(4)3(5)6/h1H3,(H,5,6)/p-1			EX_pyr_m	EX_pyr(e)
MGlcn68	0.020135643	mucin-type O-glycan No 68		56	4							EX_MGlcn68_m	EX_MGlcn68(e)
fum	0.013861121	Fumarate	114.05628	4	0	HMDB00134	C00122	444972	InChI=1S/C4H4O4/c5-3(6)1-2-4(7)8/h1-2H,(H,5,6)(H,7,8)/p-2/b2-1+			EX_fum_m	EX_fum(e)
ncam	0.00015836	Nicotinamide	122.12464	6	2	HMDB01406	C00153	936				EX_ncam_m	EX_ncam(e)
MGlcn113	0.10641283	mucin-type O-glycan No 113		42	3							EX_MGlcn113_m	EX_MGlcn113(e)
h2s	0.001308965	Hydrogen sulfide	34.08088	0	0							EX_h2s_m	EX_h2s(e)
ins	0.0014397	Inosine	268.22608	10	4	HMDB00195	C00294	6021				EX_ins_m	EX_ins(e)
acald	0.035983164	acetaldehyde	44.05256	2	0	HMDB00990	C00084	177	InChI=1S/C2H4O/c1-2-3/h2H,1H3			EX_acald_m	EX_acald(e)
ala_D	0.00777488	D-alanine	89.09318	3	1	HMDB01310	C00133	71080	InChI=1S/C3H7NO2/c1-2(4)3(5)6/h2H,4H2,1H3,(H,5,6)/t2-/m1/s1			EX_ala_D_m	EX_ala_D(e)
2obut	0.003176945	2-Oxobutanoate	101.0807	4	0	HMDB00005	C00109	58	InChI=1S/C4H6O3/c1-2-3(5)4(6)7/h2H2,1H3,(H,6,7)/p-1			EX_2obut_m	EX_2obut(e)
ac	0.033790371	acetate	59.04402	2	0	HMDB00042	C00033	176	InChI=1S/C2H4O2/c1-2(3)4/h1H3,(H,3,4)/p-1			EX_ac_m	EX_ac(e)
co2	0.231337899	carbon dioxide	44.0095	1	0	HMDB01967	C00011	280	InChI=1S/CO2/c2-1-3			EX_co2_m	EX_co2(e)
gsn	0.001597515	Guanosine	283.24072	10	5	HMDB00133	C00387	6802				EX_gsn_m	EX_gsn(e)
etoh	0.054906941	ethanol	46.06844	2	0	HMDB00108	C00469	702	InChI=1S/C2H6O/c1-2-3/h3H,2H2,1H3			EX_etoh_m	EX_etoh(e)
xyl_D	0.017805624	aldehydo-D-xylose	150.1299	5	0			644160	InChI=1S/C5H10O5/c6-1-3(8)5(10)4(9)2-7/h1,3-5,7-10H,2H2/t3-,4+,5+/m0/s1			EX_xyl_D_m	EX_xyl_D(e)
MGlcn177	0.04180742	mucin-type O-glycan No 177		50	4							EX_MGlcn177_m	EX_MGlcn177(e)
MGlcn114	0.004493924	mucin-type O-glycan No 114		40	2							EX_MGlcn114_m	EX_MGlcn114(e)
ash_1g	0.00048	ash 1 g	0	0	0			na			SBO:0000247	EX_ash_1g_m	EX_ash_1g(e)
zymester	1.04E-06	zymosterol ester		28	0			na		ChEBI:52322	SBO:0000247	EX_zymester_m	EX_zymester(e)
cholestester	0.001080985	cholesterol ester		28	0		C02530	5537		ChEBI:17002	SBO:0000247	EX_cholestester_m	EX_cholestester(e)
glycogen	0.299615471	glycogen	0	0	0		C00182	3482		ChEBI:28087	SBO:0000247	EX_glycogen_m	EX_glycogen(e)
lanoester	1.04E-06	lanosterol ester		31	0			na		ChEBI:52394	SBO:0000247	EX_lanoester_m	EX_lanoester(e)
ash	0.00048											EX_ash_m	EX_ash(e)
ergst	0.000368774	ergosterol	396.64836	28	0		C01694	4835		ChEBI:16933	SBO:0000247	EX_ergst_m	EX_ergst(e)
fmn	1.00E-05	FMN(3-)	453.319981	17	4		C00061	3361		ChEBI:17621	SBO:0000247	EX_fmn_m	EX_fmn(e)
hdca	0.000315325	Hexadecanoate (n-C16:0)	255.41614	16	0	HMDB00220	C00249	985	InChI=1S/C16H32O2/c1-2-3-4-5-6-7-8-9-10-11-12-13-14-15-16(17)18/h2-15H2,1H3,(H,17,18)/p-1			EX_hdca_m	EX_hdca(e)
hdcea	0.000932744											EX_hdcea_m	EX_hdcea(e)
na1	3.97E-05	Sodium	22.98977	0	0	HMDB00588	C01330	923	InChI=1S/Na/q+1			EX_na1_m	EX_na1(e)
ocdcea	0.000308236	octadecenoate (n-C18:1)	281.45342	18	0	HMDB00207	C00712	5460221	InChI=1S/C18H34O2/c1-2-3-4-5-6-7-8-9-10-11-12-13-14-15-16-17-18(19)20/h9-10H,2-8,11-17H2,1H3,(H,19,20)/p-1/b10-9-			EX_ocdcea_m	EX_ocdcea(e)
cholp	0.000344423	choline phosphate(1-)	182.134781	5	1		C00588	3330960		ChEBI:18132	SBO:0000247	EX_cholp_m	EX_cholp(e)
r_4528	0.000812634											EX_r_4528_m	EX_r_4528(e)
