# Supplementary material for: Metabolic modelling uncovers the complex interplay between fungal probiotics, poultry microbiomes, and diet
Source: Microbiome. 2024 Dec 20;12:267. doi: 10.1186/s40168-024-01970-2 (PMC11662766; doi:10.1186/s40168-024-01970-2)
Supplement: Supplementary file 6 — Supplementary Material 5. [file 40168_2024_1970_MOESM5_ESM.csv]

metabolite	flux
starch1200	0.0496237659069474
arg_L	0.0167894934275599
his_L	0.0119235981527066
ile_L	0.0192834286985454
leu_L	0.0347200136659304
met_L	0.00621481710103267
trp_L	0.0309628311258278
thr_L	0.0254707928598556
val_L	0.021132875982297
asp_L	0.024921470567261
cys_L	0.0177097728770769
glu_L	0.0480498588433228
gly	0.0299532803916531
pro_L	0.0256368189834384
ser_L	0.045296911066414
ca2	1.6212635361046
tdchola	0.0032
C02528	0.002673
h2o	10
